# Supplementary material for: Designing multi-metal-site nanosheet catalysts for CO2 photoreduction to ethylene
Source: Nat Commun. 2025 Jul 15;16:6500. doi: 10.1038/s41467-025-61850-7 (PMC12259931; doi:10.1038/s41467-025-61850-7)
Supplement: Supplementary file 5 — Source Data [file 41467_2025_61850_MOESM5_ESM.xlsx]

## Sheet: Fig. 1a
Bader charge (a. u.)	Formation energy of Sv (eV)
-0.55892	-0.36025	CGTS
-0.55728	-0.12425	CCTS
-0.53327	-0.38125	CNTS
-0.521	-0.37	CZTS
-0.50509	-0.16325	CMTS
-0.48583	0.19475	CFTS

## Sheet: Fig. 1b
Possible sites for CO adsorption	Adsorption energy (eV)
1	0
2	-0.01
3	-0.43
4	0
5	0
6	-0.02
7	-0.02

## Sheet: Fig. 1c
Bader charge (a.u.)	CO adsorption energy (eV)	C-C coupling energy barrier (eV)
-0.42341	-0.34	0.864	CCTS
-0.421	-0.43	0.913	CNTS
-0.41811	-0.434	0.99	CMTS
-0.41618	-0.482	0.98	CZTS
-0.41096	-0.513	1.36	CGTS

## Sheet: Fig. 1d
Reaction steps	Gibbs free energy (eV)
* + 2CO2	0
COOH* + CO2	1.525
CO* + CO2	0.68
CO* + COOH*	1.795
CO* + CO*	2.16
CO* + COH*	3.175
CO-COH*	3.645
CO-C*	2.38
CO-CH*	1.815
CO-CH2*	0.87
CHO-CH2*	0.765
O* + C2H4	1.72

## Sheet: Fig. 2f
2-Theta (degree)	Intensity (a.u.)
3.0041	393
3.0068	385
3.0095	410
3.0122	367
3.0149	398
3.0177	363
3.0204	413
3.0231	387
3.0258	369
3.0285	377
3.0313	383
3.034	383
3.0367	387
3.0394	368
3.0421	385
3.0448	341
3.0476	339
3.0503	348
3.053	328
3.0557	382
3.0584	351
3.0611	350
3.0639	348
3.0666	329
3.0693	304
3.072	355
3.0747	409
3.0774	351
3.0802	363
3.0829	354
3.0856	352
3.0883	369
3.091	345
3.0937	365
3.0965	341
3.0992	358
3.1019	370
3.1046	325
3.1073	330
3.11	328
3.1128	298
3.1155	313
3.1182	336
3.1209	342
3.1236	337
3.1263	317
3.1291	366
3.1318	373
3.1345	324
3.1372	301
3.1399	353
3.1426	335
3.1454	321
3.1481	323
3.1508	353
3.1535	295
3.1562	311
3.1589	325
3.1617	323
3.1644	307
3.1671	334
3.1698	320
3.1725	316
3.1753	342
3.178	289
3.1807	308
3.1834	327
3.1861	320
3.1888	304
3.1916	285
3.1943	293
3.197	281
3.1997	286
3.2024	306
3.2051	298
3.2079	303
3.2106	317
3.2133	280
3.216	312
3.2187	282
3.2214	304
3.2242	318
3.2269	289
3.2296	278
3.2323	291
3.235	304
3.2377	283
3.2405	301
3.2432	275
3.2459	293
3.2486	308
3.2513	296
3.254	271
3.2568	257
3.2595	284
3.2622	312
3.2649	315
3.2676	290
3.2703	272
3.2731	313
3.2758	261
3.2785	290
3.2812	311
3.2839	273
3.2866	278
3.2894	267
3.2921	277
3.2948	290
3.2975	297
3.3002	239
3.303	266
3.3057	272
3.3084	280
3.3111	264
3.3138	277
3.3165	258
3.3193	243
3.322	266
3.3247	260
3.3274	256
3.3301	260
3.3328	269
3.3356	228
3.3383	260
3.341	265
3.3437	227
3.3464	280
3.3491	245
3.3519	235
3.3546	242
3.3573	215
3.36	228
3.3627	267
3.3654	263
3.3682	242
3.3709	259
3.3736	228
3.3763	240
3.379	240
3.3817	223
3.3845	221
3.3872	278
3.3899	238
3.3926	231
3.3953	267
3.398	239
3.4008	271
3.4035	217
3.4062	226
3.4089	219
3.4116	257
3.4143	241
3.4171	242
3.4198	222
3.4225	239
3.4252	263
3.4279	234
3.4306	223
3.4334	219
3.4361	230
3.4388	222
3.4415	216
3.4442	237
3.447	219
3.4497	214
3.4524	213
3.4551	199
3.4578	222
3.4605	213
3.4633	232
3.466	201
3.4687	192
3.4714	221
3.4741	213
3.4768	212
3.4796	218
3.4823	219
3.485	216
3.4877	216
3.4904	200
3.4931	217
3.4959	203
3.4986	201
3.5013	203
3.504	196
3.5067	220
3.5094	212
3.5122	208
3.5149	210
3.5176	235
3.5203	168
3.523	188
3.5257	203
3.5285	210
3.5312	198
3.5339	227
3.5366	177
3.5393	194
3.542	215
3.5448	213
3.5475	190
3.5502	187
3.5529	208
3.5556	188
3.5583	238
3.5611	183
3.5638	218
3.5665	211
3.5692	201
3.5719	208
3.5747	202
3.5774	215
3.5801	199
3.5828	196
3.5855	185
3.5882	196
3.591	188
3.5937	196
3.5964	195
3.5991	199
3.6018	184
3.6045	207
3.6073	187
3.61	189
3.6127	197
3.6154	193
3.6181	186
3.6208	176
3.6236	186
3.6263	189
3.629	193
3.6317	187
3.6344	182
3.6371	189
3.6399	184
3.6426	197
3.6453	183
3.648	171
3.6507	164
3.6534	205
3.6562	194
3.6589	189
3.6616	194
3.6643	160
3.667	179
3.6697	175
3.6725	149
3.6752	194
3.6779	174
3.6806	194
3.6833	199
3.686	191
3.6888	182
3.6915	171
3.6942	162
3.6969	192
3.6996	142
3.7023	180
3.7051	181
3.7078	178
3.7105	181
3.7132	186
3.7159	197
3.7187	192
3.7214	185
3.7241	176
3.7268	201
3.7295	193
3.7322	169
3.735	171
3.7377	166
3.7404	173
3.7431	171
3.7458	180
3.7485	186
3.7513	175
3.754	157
3.7567	187
3.7594	195
3.7621	177
3.7648	177
3.7676	169
3.7703	189
3.773	184
3.7757	170
3.7784	173
3.7811	158
3.7839	157
3.7866	185
3.7893	162
3.792	189
3.7947	175
3.7974	161
3.8002	162
3.8029	173
3.8056	174
3.8083	186
3.811	187
3.8137	163
3.8165	159
3.8192	158
3.8219	150
3.8246	183
3.8273	146
3.83	163
3.8328	152
3.8355	141
3.8382	178
3.8409	200
3.8436	175
3.8464	177
3.8491	145
3.8518	174
3.8545	176
3.8572	149
3.8599	178
3.8627	145
3.8654	151
3.8681	170
3.8708	181
3.8735	156
3.8762	172
3.879	156
3.8817	186
3.8844	162
3.8871	165
3.8898	163
3.8925	145
3.8953	184
3.898	166
3.9007	180
3.9034	159
3.9061	188
3.9088	157
3.9116	166
3.9143	157
3.917	170
3.9197	171
3.9224	157
3.9251	133
3.9279	157
3.9306	159
3.9333	142
3.936	142
3.9387	173
3.9414	173
3.9442	153
3.9469	161
3.9496	143
3.9523	159
3.955	154
3.9577	136
3.9605	147
3.9632	166
3.9659	158
3.9686	160
3.9713	147
3.974	151
3.9768	170
3.9795	147
3.9822	151
3.9849	164
3.9876	170
3.9904	166
3.9931	179
3.9958	161
3.9985	177
4.0012	148
4.0039	149
4.0067	176
4.0094	133
4.0121	146
4.0148	165
4.0175	150
4.0202	140
4.023	168
4.0257	164
4.0284	139
4.0311	156
4.0338	133
4.0365	166
4.0393	154
4.042	165
4.0447	170
4.0474	162
4.0501	136
4.0528	154
4.0556	151
4.0583	148
4.061	149
4.0637	149
4.0664	164
4.0691	165
4.0719	163
4.0746	137
4.0773	158
4.08	169
4.0827	159
4.0854	142
4.0882	153
4.0909	154
4.0936	148
4.0963	154
4.099	134
4.1017	151
4.1045	146
4.1072	133
4.1099	138
4.1126	138
4.1153	141
4.1181	179
4.1208	170
4.1235	131
4.1262	154
4.1289	150
4.1316	159
4.1344	177
4.1371	144
4.1398	154
4.1425	145
4.1452	152
4.1479	145
4.1507	185
4.1534	137
4.1561	154
4.1588	151
4.1615	154
4.1642	163
4.167	158
4.1697	147
4.1724	136
4.1751	144
4.1778	187
4.1805	155
4.1833	148
4.186	187
4.1887	152
4.1914	164
4.1941	164
4.1968	139
4.1996	141
4.2023	124
4.205	124
4.2077	163
4.2104	150
4.2131	146
4.2159	139
4.2186	129
4.2213	140
4.224	144
4.2267	174
4.2294	134
4.2322	146
4.2349	152
4.2376	152
4.2403	167
4.243	141
4.2457	146
4.2485	150
4.2512	152
4.2539	134
4.2566	164
4.2593	144
4.2621	157
4.2648	128
4.2675	144
4.2702	141
4.2729	146
4.2756	158
4.2784	147
4.2811	125
4.2838	143
4.2865	163
4.2892	149
4.2919	149
4.2947	120
4.2974	165
4.3001	140
4.3028	129
4.3055	158
4.3082	124
4.311	131
4.3137	141
4.3164	143
4.3191	131
4.3218	142
4.3245	114
4.3273	140
4.33	161
4.3327	140
4.3354	165
4.3381	168
4.3408	152
4.3436	148
4.3463	137
4.349	138
4.3517	158
4.3544	147
4.3571	137
4.3599	135
4.3626	150
4.3653	152
4.368	161
4.3707	140
4.3734	144
4.3762	131
4.3789	144
4.3816	142
4.3843	158
4.387	160
4.3898	146
4.3925	167
4.3952	136
4.3979	150
4.4006	163
4.4033	144
4.4061	147
4.4088	145
4.4115	142
4.4142	129
4.4169	115
4.4196	152
4.4224	148
4.4251	135
4.4278	152
4.4305	159
4.4332	164
4.4359	169
4.4387	151
4.4414	130
4.4441	135
4.4468	155
4.4495	156
4.4522	144
4.455	152
4.4577	160
4.4604	137
4.4631	158
4.4658	148
4.4685	143
4.4713	130
4.474	147
4.4767	177
4.4794	154
4.4821	137
4.4848	155
4.4876	112
4.4903	154
4.493	147
4.4957	153
4.4984	136
4.5011	150
4.5039	150
4.5066	146
4.5093	141
4.512	153
4.5147	135
4.5174	145
4.5202	133
4.5229	144
4.5256	142
4.5283	130
4.531	147
4.5338	153
4.5365	137
4.5392	130
4.5419	113
4.5446	147
4.5473	144
4.5501	159
4.5528	149
4.5555	137
4.5582	150
4.5609	135
4.5636	145
4.5664	141
4.5691	153
4.5718	132
4.5745	142
4.5772	129
4.5799	137
4.5827	139
4.5854	118
4.5881	137
4.5908	141
4.5935	121
4.5962	141
4.599	148
4.6017	152
4.6044	152
4.6071	139
4.6098	132
4.6125	126
4.6153	139
4.618	137
4.6207	134
4.6234	157
4.6261	123
4.6288	131
4.6316	135
4.6343	136
4.637	138
4.6397	152
4.6424	150
4.6451	145
4.6479	131
4.6506	156
4.6533	141
4.656	141
4.6587	157
4.6615	146
4.6642	129
4.6669	123
4.6696	148
4.6723	145
4.675	136
4.6778	161
4.6805	137
4.6832	145
4.6859	136
4.6886	154
4.6913	173
4.6941	134
4.6968	136
4.6995	144
4.7022	144
4.7049	120
4.7076	137
4.7104	116
4.7131	129
4.7158	170
4.7185	148
4.7212	143
4.7239	161
4.7267	145
4.7294	143
4.7321	136
4.7348	134
4.7375	144
4.7402	129
4.743	142
4.7457	150
4.7484	142
4.7511	145
4.7538	149
4.7565	135
4.7593	143
4.762	144
4.7647	146
4.7674	121
4.7701	141
4.7728	135
4.7756	142
4.7783	152
4.781	125
4.7837	145
4.7864	143
4.7891	145
4.7919	126
4.7946	144
4.7973	130
4.8	131
4.8027	132
4.8055	137
4.8082	152
4.8109	117
4.8136	149
4.8163	149
4.819	157
4.8218	134
4.8245	142
4.8272	156
4.8299	121
4.8326	123
4.8353	153
4.8381	132
4.8408	162
4.8435	121
4.8462	122
4.8489	159
4.8516	132
4.8544	127
4.8571	135
4.8598	140
4.8625	128
4.8652	168
4.8679	141
4.8707	144
4.8734	126
4.8761	149
4.8788	123
4.8815	123
4.8842	158
4.887	158
4.8897	146
4.8924	135
4.8951	139
4.8978	149
4.9005	135
4.9033	132
4.906	119
4.9087	129
4.9114	137
4.9141	136
4.9168	125
4.9196	143
4.9223	162
4.925	146
4.9277	135
4.9304	149
4.9332	146
4.9359	172
4.9386	147
4.9413	149
4.944	132
4.9467	153
4.9495	137
4.9522	139
4.9549	148
4.9576	157
4.9603	140
4.963	152
4.9658	137
4.9685	144
4.9712	144
4.9739	152
4.9766	168
4.9793	142
4.9821	141
4.9848	145
4.9875	122
4.9902	158
4.9929	138
4.9956	133
4.9984	143
5.0011	177
5.0038	151
5.0065	157
5.0092	136
5.0119	139
5.0147	156
5.0174	148
5.0201	154
5.0228	117
5.0255	147
5.0282	135
5.031	151
5.0337	168
5.0364	162
5.0391	134
5.0418	133
5.0445	153
5.0473	144
5.05	152
5.0527	171
5.0554	154
5.0581	136
5.0608	158
5.0636	137
5.0663	136
5.069	141
5.0717	125
5.0744	121
5.0772	121
5.0799	136
5.0826	129
5.0853	155
5.088	135
5.0907	143
5.0935	142
5.0962	133
5.0989	149
5.1016	151
5.1043	129
5.107	133
5.1098	138
5.1125	134
5.1152	113
5.1179	145
5.1206	143
5.1233	142
5.1261	156
5.1288	153
5.1315	133
5.1342	139
5.1369	139
5.1396	154
5.1424	175
5.1451	146
5.1478	141
5.1505	138
5.1532	152
5.1559	148
5.1587	151
5.1614	135
5.1641	158
5.1668	156
5.1695	146
5.1722	131
5.175	138
5.1777	155
5.1804	146
5.1831	139
5.1858	148
5.1885	154
5.1913	159
5.194	142
5.1967	148
5.1994	139
5.2021	151
5.2049	122
5.2076	143
5.2103	139
5.213	169
5.2157	136
5.2184	162
5.2212	146
5.2239	150
5.2266	156
5.2293	128
5.232	141
5.2347	160
5.2375	145
5.2402	151
5.2429	136
5.2456	137
5.2483	130
5.251	161
5.2538	146
5.2565	143
5.2592	133
5.2619	129
5.2646	139
5.2673	134
5.2701	145
5.2728	137
5.2755	153
5.2782	129
5.2809	145
5.2836	135
5.2864	140
5.2891	155
5.2918	145
5.2945	150
5.2972	149
5.2999	148
5.3027	147
5.3054	154
5.3081	124
5.3108	139
5.3135	139
5.3162	146
5.319	129
5.3217	155
5.3244	158
5.3271	168
5.3298	140
5.3325	141
5.3353	149
5.338	144
5.3407	143
5.3434	151
5.3461	138
5.3489	145
5.3516	165
5.3543	128
5.357	144
5.3597	144
5.3624	142
5.3652	160
5.3679	170
5.3706	151
5.3733	137
5.376	141
5.3787	131
5.3815	144
5.3842	160
5.3869	150
5.3896	158
5.3923	124
5.395	137
5.3978	138
5.4005	136
5.4032	113
5.4059	134
5.4086	166
5.4113	147
5.4141	166
5.4168	145
5.4195	144
5.4222	131
5.4249	146
5.4276	131
5.4304	131
5.4331	135
5.4358	129
5.4385	149
5.4412	169
5.4439	144
5.4467	161
5.4494	133
5.4521	151
5.4548	130
5.4575	138
5.4602	131
5.463	145
5.4657	127
5.4684	134
5.4711	143
5.4738	158
5.4766	126
5.4793	145
5.482	149
5.4847	134
5.4874	153
5.4901	148
5.4929	156
5.4956	121
5.4983	143
5.501	128
5.5037	137
5.5064	133
5.5092	133
5.5119	124
5.5146	113
5.5173	132
5.52	142
5.5227	140
5.5255	141
5.5282	143
5.5309	144
5.5336	125
5.5363	127
5.539	140
5.5418	156
5.5445	133
5.5472	118
5.5499	155
5.5526	142
5.5553	122
5.5581	128
5.5608	127
5.5635	149
5.5662	132
5.5689	136
5.5716	126
5.5744	139
5.5771	154
5.5798	152
5.5825	134
5.5852	148
5.5879	138
5.5907	147
5.5934	167
5.5961	128
5.5988	132
5.6015	126
5.6042	154
5.607	147
5.6097	137
5.6124	128
5.6151	127
5.6178	160
5.6206	137
5.6233	111
5.626	144
5.6287	127
5.6314	161
5.6341	119
5.6369	131
5.6396	153
5.6423	149
5.645	150
5.6477	148
5.6504	141
5.6532	155
5.6559	145
5.6586	135
5.6613	142
5.664	130
5.6667	133
5.6695	152
5.6722	125
5.6749	145
5.6776	140
5.6803	132
5.683	145
5.6858	154
5.6885	143
5.6912	154
5.6939	142
5.6966	143
5.6993	144
5.7021	145
5.7048	127
5.7075	169
5.7102	135
5.7129	168
5.7156	148
5.7184	126
5.7211	138
5.7238	134
5.7265	156
5.7292	144
5.7319	133
5.7347	145
5.7374	147
5.7401	146
5.7428	113
5.7455	128
5.7483	146
5.751	134
5.7537	156
5.7564	145
5.7591	129
5.7618	154
5.7646	157
5.7673	116
5.77	134
5.7727	130
5.7754	149
5.7781	134
5.7809	150
5.7836	150
5.7863	143
5.789	130
5.7917	118
5.7944	141
5.7972	159
5.7999	130
5.8026	143
5.8053	146
5.808	132
5.8107	149
5.8135	136
5.8162	149
5.8189	150
5.8216	155
5.8243	137
5.827	137
5.8298	133
5.8325	134
5.8352	146
5.8379	153
5.8406	137
5.8433	136
5.8461	130
5.8488	119
5.8515	145
5.8542	127
5.8569	110
5.8596	155
5.8624	136
5.8651	160
5.8678	145
5.8705	142
5.8732	133
5.8759	121
5.8787	142
5.8814	143
5.8841	146
5.8868	141
5.8895	141
5.8923	146
5.895	136
5.8977	110
5.9004	131
5.9031	145
5.9058	151
5.9086	138
5.9113	120
5.914	136
5.9167	145
5.9194	136
5.9221	148
5.9249	143
5.9276	137
5.9303	152
5.933	137
5.9357	132
5.9384	149
5.9412	160
5.9439	136
5.9466	137
5.9493	129
5.952	147
5.9547	110
5.9575	128
5.9602	137
5.9629	109
5.9656	132
5.9683	141
5.971	143
5.9738	134
5.9765	129
5.9792	140
5.9819	141
5.9846	139
5.9873	131
5.9901	169
5.9928	143
5.9955	140
5.9982	127
6.0009	122
6.0036	163
6.0064	134
6.0091	152
6.0118	125
6.0145	152
6.0172	147
6.02	149
6.0227	135
6.0254	147
6.0281	153
6.0308	135
6.0335	131
6.0363	148
6.039	138
6.0417	164
6.0444	145
6.0471	142
6.0498	135
6.0526	132
6.0553	127
6.058	156
6.0607	124
6.0634	115
6.0661	161
6.0689	126
6.0716	169
6.0743	148
6.077	154
6.0797	148
6.0824	137
6.0852	129
6.0879	144
6.0906	148
6.0933	141
6.096	136
6.0987	132
6.1015	143
6.1042	130
6.1069	130
6.1096	153
6.1123	137
6.115	126
6.1178	145
6.1205	139
6.1232	144
6.1259	147
6.1286	140
6.1313	146
6.1341	122
6.1368	148
6.1395	134
6.1422	131
6.1449	131
6.1476	128
6.1504	158
6.1531	157
6.1558	103
6.1585	145
6.1612	136
6.164	150
6.1667	141
6.1694	132
6.1721	135
6.1748	131
6.1775	113
6.1803	146
6.183	120
6.1857	125
6.1884	136
6.1911	120
6.1938	134
6.1966	137
6.1993	131
6.202	135
6.2047	154
6.2074	127
6.2101	130
6.2129	125
6.2156	152
6.2183	124
6.221	133
6.2237	132
6.2264	138
6.2292	135
6.2319	147
6.2346	120
6.2373	141
6.24	109
6.2427	141
6.2455	118
6.2482	121
6.2509	122
6.2536	154
6.2563	115
6.259	147
6.2618	146
6.2645	156
6.2672	142
6.2699	138
6.2726	139
6.2753	149
6.2781	138
6.2808	119
6.2835	126
6.2862	152
6.2889	139
6.2917	132
6.2944	140
6.2971	144
6.2998	136
6.3025	167
6.3052	142
6.308	146
6.3107	127
6.3134	149
6.3161	122
6.3188	110
6.3215	152
6.3243	143
6.327	122
6.3297	145
6.3324	127
6.3351	142
6.3378	161
6.3406	136
6.3433	123
6.346	142
6.3487	136
6.3514	124
6.3541	114
6.3569	133
6.3596	149
6.3623	133
6.365	150
6.3677	131
6.3704	138
6.3732	137
6.3759	153
6.3786	148
6.3813	134
6.384	136
6.3867	142
6.3895	126
6.3922	115
6.3949	109
6.3976	148
6.4003	150
6.403	134
6.4058	148
6.4085	147
6.4112	134
6.4139	125
6.4166	117
6.4193	159
6.4221	134
6.4248	136
6.4275	139
6.4302	123
6.4329	142
6.4357	153
6.4384	132
6.4411	130
6.4438	131
6.4465	125
6.4492	124
6.452	130
6.4547	137
6.4574	140
6.4601	133
6.4628	109
6.4655	133
6.4683	136
6.471	133
6.4737	144
6.4764	129
6.4791	141
6.4818	138
6.4846	137
6.4873	134
6.49	164
6.4927	136
6.4954	149
6.4981	139
6.5009	140
6.5036	151
6.5063	130
6.509	134
6.5117	123
6.5144	140
6.5172	127
6.5199	152
6.5226	124
6.5253	142
6.528	145
6.5307	141
6.5335	129
6.5362	126
6.5389	140
6.5416	129
6.5443	115
6.547	138
6.5498	128
6.5525	131
6.5552	144
6.5579	126
6.5606	125
6.5634	123
6.5661	123
6.5688	144
6.5715	125
6.5742	134
6.5769	114
6.5797	155
6.5824	145
6.5851	130
6.5878	126
6.5905	155
6.5932	135
6.596	146
6.5987	141
6.6014	143
6.6041	125
6.6068	135
6.6095	116
6.6123	123
6.615	140
6.6177	118
6.6204	135
6.6231	148
6.6258	143
6.6286	134
6.6313	127
6.634	145
6.6367	128
6.6394	148
6.6421	128
6.6449	129
6.6476	125
6.6503	133
6.653	116
6.6557	115
6.6584	133
6.6612	144
6.6639	157
6.6666	127
6.6693	123
6.672	120
6.6747	141
6.6775	117
6.6802	128
6.6829	125
6.6856	153
6.6883	115
6.691	141
6.6938	141
6.6965	135
6.6992	134
6.7019	133
6.7046	149
6.7074	151
6.7101	119
6.7128	126
6.7155	125
6.7182	121
6.7209	158
6.7237	125
6.7264	125
6.7291	117
6.7318	136
6.7345	141
6.7372	156
6.74	130
6.7427	140
6.7454	160
6.7481	124
6.7508	147
6.7535	124
6.7563	121
6.759	136
6.7617	137
6.7644	158
6.7671	136
6.7698	112
6.7726	147
6.7753	127
6.778	118
6.7807	139
6.7834	140
6.7861	122
6.7889	148
6.7916	139
6.7943	121
6.797	135
6.7997	139
6.8024	155
6.8052	133
6.8079	136
6.8106	126
6.8133	121
6.816	128
6.8187	139
6.8215	124
6.8242	127
6.8269	120
6.8296	132
6.8323	138
6.8351	140
6.8378	135
6.8405	132
6.8432	142
6.8459	142
6.8486	132
6.8514	129
6.8541	141
6.8568	119
6.8595	135
6.8622	153
6.8649	130
6.8677	120
6.8704	115
6.8731	146
6.8758	135
6.8785	124
6.8812	154
6.884	139
6.8867	134
6.8894	98
6.8921	146
6.8948	130
6.8975	119
6.9003	142
6.903	142
6.9057	136
6.9084	136
6.9111	141
6.9138	130
6.9166	138
6.9193	117
6.922	155
6.9247	123
6.9274	131
6.9301	129
6.9329	132
6.9356	139
6.9383	127
6.941	125
6.9437	133
6.9464	149
6.9492	125
6.9519	107
6.9546	110
6.9573	117
6.96	123
6.9627	142
6.9655	126
6.9682	114
6.9709	156
6.9736	124
6.9763	142
6.9791	109
6.9818	143
6.9845	123
6.9872	115
6.9899	118
6.9926	104
6.9954	130
6.9981	146
7.0008	114
7.0035	129
7.0062	108
7.0089	131
7.0117	109
7.0144	141
7.0171	117
7.0198	136
7.0225	137
7.0252	118
7.028	117
7.0307	114
7.0334	120
7.0361	131
7.0388	153
7.0415	121
7.0443	134
7.047	130
7.0497	117
7.0524	135
7.0551	137
7.0578	154
7.0606	142
7.0633	131
7.066	133
7.0687	124
7.0714	118
7.0741	135
7.0769	129
7.0796	126
7.0823	147
7.085	134
7.0877	128
7.0904	116
7.0932	132
7.0959	128
7.0986	121
7.1013	129
7.104	151
7.1068	139
7.1095	145
7.1122	121
7.1149	145
7.1176	120
7.1203	133
7.1231	113
7.1258	135
7.1285	116
7.1312	125
7.1339	147
7.1366	142
7.1394	151
7.1421	136
7.1448	116
7.1475	129
7.1502	134
7.1529	138
7.1557	136
7.1584	126
7.1611	147
7.1638	142
7.1665	118
7.1692	149
7.172	124
7.1747	124
7.1774	113
7.1801	146
7.1828	147
7.1855	146
7.1883	116
7.191	121
7.1937	115
7.1964	119
7.1991	129
7.2018	122
7.2046	122
7.2073	119
7.21	121
7.2127	124
7.2154	119
7.2181	125
7.2209	131
7.2236	121
7.2263	126
7.229	141
7.2317	155
7.2344	116
7.2372	117
7.2399	115
7.2426	123
7.2453	127
7.248	133
7.2508	109
7.2535	115
7.2562	127
7.2589	135
7.2616	139
7.2643	129
7.2671	113
7.2698	120
7.2725	136
7.2752	101
7.2779	127
7.2806	143
7.2834	128
7.2861	125
7.2888	132
7.2915	132
7.2942	128
7.2969	113
7.2997	108
7.3024	122
7.3051	128
7.3078	110
7.3105	131
7.3132	111
7.316	133
7.3187	114
7.3214	113
7.3241	134
7.3268	126
7.3295	129
7.3323	115
7.335	120
7.3377	137
7.3404	118
7.3431	133
7.3458	106
7.3486	143
7.3513	134
7.354	105
7.3567	122
7.3594	145
7.3621	120
7.3649	144
7.3676	132
7.3703	132
7.373	127
7.3757	115
7.3785	135
7.3812	134
7.3839	129
7.3866	138
7.3893	114
7.392	124
7.3948	118
7.3975	143
7.4002	117
7.4029	141
7.4056	124
7.4083	139
7.4111	127
7.4138	129
7.4165	128
7.4192	118
7.4219	134
7.4246	127
7.4274	109
7.4301	151
7.4328	121
7.4355	125
7.4382	116
7.4409	131
7.4437	131
7.4464	118
7.4491	107
7.4518	137
7.4545	121
7.4572	129
7.46	154
7.4627	125
7.4654	112
7.4681	127
7.4708	115
7.4735	133
7.4763	119
7.479	114
7.4817	118
7.4844	115
7.4871	121
7.4898	125
7.4926	99
7.4953	138
7.498	105
7.5007	125
7.5034	121
7.5061	139
7.5089	123
7.5116	156
7.5143	123
7.517	148
7.5197	98
7.5225	137
7.5252	142
7.5279	117
7.5306	133
7.5333	136
7.536	106
7.5388	133
7.5415	140
7.5442	139
7.5469	138
7.5496	120
7.5523	127
7.5551	111
7.5578	137
7.5605	110
7.5632	118
7.5659	140
7.5686	124
7.5714	114
7.5741	126
7.5768	114
7.5795	131
7.5822	108
7.5849	118
7.5877	129
7.5904	129
7.5931	128
7.5958	117
7.5985	135
7.6012	141
7.604	145
7.6067	130
7.6094	155
7.6121	124
7.6148	120
7.6175	115
7.6203	129
7.623	126
7.6257	133
7.6284	129
7.6311	137
7.6338	114
7.6366	118
7.6393	122
7.642	136
7.6447	124
7.6474	140
7.6502	114
7.6529	111
7.6556	98
7.6583	123
7.661	150
7.6637	105
7.6665	123
7.6692	141
7.6719	130
7.6746	124
7.6773	113
7.68	157
7.6828	107
7.6855	121
7.6882	122
7.6909	112
7.6936	129
7.6963	107
7.6991	126
7.7018	118
7.7045	126
7.7072	122
7.7099	122
7.7126	148
7.7154	149
7.7181	144
7.7208	121
7.7235	104
7.7262	121
7.7289	115
7.7317	123
7.7344	121
7.7371	133
7.7398	130
7.7425	108
7.7452	123
7.748	131
7.7507	134
7.7534	146
7.7561	122
7.7588	141
7.7615	137
7.7643	132
7.767	123
7.7697	127
7.7724	134
7.7751	110
7.7778	110
7.7806	130
7.7833	126
7.786	125
7.7887	130
7.7914	106
7.7942	114
7.7969	135
7.7996	118
7.8023	112
7.805	126
7.8077	99
7.8105	130
7.8132	120
7.8159	120
7.8186	102
7.8213	128
7.824	119
7.8268	152
7.8295	116
7.8322	112
7.8349	122
7.8376	113
7.8403	115
7.8431	127
7.8458	118
7.8485	101
7.8512	102
7.8539	121
7.8566	138
7.8594	111
7.8621	104
7.8648	114
7.8675	151
7.8702	109
7.8729	120
7.8757	124
7.8784	117
7.8811	136
7.8838	132
7.8865	139
7.8892	125
7.892	130
7.8947	115
7.8974	114
7.9001	105
7.9028	131
7.9055	126
7.9083	127
7.911	130
7.9137	116
7.9164	126
7.9191	134
7.9219	136
7.9246	112
7.9273	138
7.93	132
7.9327	122
7.9354	135
7.9382	126
7.9409	124
7.9436	113
7.9463	120
7.949	113
7.9517	118
7.9545	119
7.9572	116
7.9599	131
7.9626	122
7.9653	100
7.968	120
7.9708	109
7.9735	136
7.9762	150
7.9789	124
7.9816	157
7.9843	117
7.9871	135
7.9898	129
7.9925	113
7.9952	113
7.9979	103
8.0006	120
8.0034	118
8.0061	111
8.0088	124
8.0115	109
8.0142	126
8.0169	129
8.0197	122
8.0224	104
8.0251	119
8.0278	123
8.0305	106
8.0332	111
8.036	129
8.0387	119
8.0414	134
8.0441	131
8.0468	135
8.0495	108
8.0523	122
8.055	143
8.0577	115
8.0604	109
8.0631	137
8.0659	139
8.0686	123
8.0713	137
8.074	138
8.0767	109
8.0794	139
8.0822	112
8.0849	110
8.0876	107
8.0903	128
8.093	127
8.0957	125
8.0985	138
8.1012	118
8.1039	126
8.1066	135
8.1093	136
8.112	123
8.1148	127
8.1175	152
8.1202	114
8.1229	127
8.1256	126
8.1283	112
8.1311	124
8.1338	141
8.1365	135
8.1392	117
8.1419	136
8.1446	122
8.1474	121
8.1501	109
8.1528	145
8.1555	139
8.1582	123
8.1609	111
8.1637	107
8.1664	123
8.1691	122
8.1718	126
8.1745	117
8.1772	112
8.18	136
8.1827	129
8.1854	119
8.1881	111
8.1908	148
8.1936	128
8.1963	111
8.199	126
8.2017	131
8.2044	138
8.2071	143
8.2099	130
8.2126	130
8.2153	138
8.218	115
8.2207	149
8.2234	115
8.2262	157
8.2289	132
8.2316	125
8.2343	117
8.237	124
8.2397	96
8.2425	128
8.2452	124
8.2479	116
8.2506	141
8.2533	118
8.256	115
8.2588	120
8.2615	113
8.2642	121
8.2669	119
8.2696	141
8.2723	92
8.2751	121
8.2778	126
8.2805	132
8.2832	128
8.2859	117
8.2886	110
8.2914	120
8.2941	132
8.2968	130
8.2995	119
8.3022	145
8.3049	120
8.3077	138
8.3104	129
8.3131	118
8.3158	120
8.3185	139
8.3212	120
8.324	117
8.3267	124
8.3294	139
8.3321	125
8.3348	117
8.3376	124
8.3403	146
8.343	116
8.3457	113
8.3484	146
8.3511	148
8.3539	126
8.3566	126
8.3593	125
8.362	121
8.3647	124
8.3674	132
8.3702	134
8.3729	120
8.3756	128
8.3783	147
8.381	148
8.3837	120
8.3865	104
8.3892	130
8.3919	127
8.3946	126
8.3973	115
8.4	119
8.4028	130
8.4055	129
8.4082	117
8.4109	125
8.4136	122
8.4163	123
8.4191	151
8.4218	126
8.4245	124
8.4272	156
8.4299	124
8.4326	95
[truncated: 22,663 more rows]

## Sheet: Fig. 2g
Magnetic field (mT)	CZTS-SV nanosheet	CZTS bulk
309.5	141.816	104.399
309.504	144.066	104.274
309.507	143.066	100.024
309.511	143.816	101.524
309.515	142.566	98.7739
309.518	144.941	99.8989
309.522	142.566	98.6489
309.526	142.441	98.7739
309.529	141.816	100.399
309.533	143.191	99.8989
309.537	140.691	100.774
309.54	142.566	101.024
309.544	140.191	103.274
309.548	138.691	103.149
309.551	139.941	102.649
309.555	140.566	103.024
309.559	140.566	104.524
309.562	140.066	105.774
309.566	138.816	105.399
309.57	138.691	105.024
309.573	139.191	105.399
309.577	138.691	102.899
309.581	138.691	104.649
309.584	138.316	104.649
309.588	138.066	102.149
309.592	139.566	102.024
309.595	139.441	97.3989
309.599	140.191	97.6489
309.603	138.941	97.8989
309.606	140.066	95.1489
309.61	137.941	96.7739
309.614	138.441	96.1489
309.617	137.066	94.8989
309.621	135.691	94.7739
309.625	137.316	94.8989
309.628	137.566	93.5239
309.632	135.941	95.2739
309.635	135.441	93.6489
309.639	134.441	91.1489
309.643	133.816	90.6489
309.646	132.566	89.7739
309.65	131.316	87.5239
309.654	130.566	86.0239
309.657	132.316	85.5239
309.661	133.316	88.0239
309.665	129.941	87.2739
309.668	129.691	87.3989
309.672	127.316	88.2739
309.676	127.066	89.3989
309.679	125.316	89.6489
309.683	123.191	91.3989
309.687	123.566	89.8989
309.69	121.816	91.6489
309.694	121.941	92.8989
309.698	122.816	95.7739
309.701	120.566	97.0239
309.705	120.441	96.5239
309.709	120.691	95.5239
309.712	118.441	96.7739
309.716	119.566	94.8989
309.72	119.816	96.1489
309.723	120.691	95.8989
309.727	122.066	95.2739
309.731	122.816	95.2739
309.734	124.941	95.3989
309.738	124.816	95.6489
309.742	125.691	93.5239
309.745	127.566	92.0239
309.749	128.316	93.6489
309.753	127.816	90.2739
309.756	129.066	90.1489
309.76	130.566	89.8989
309.764	129.191	86.0239
309.767	129.941	86.0239
309.771	129.566	85.3989
309.775	129.941	87.8989
309.778	129.816	85.7739
309.782	128.066	87.0239
309.786	128.191	84.1489
309.789	129.316	86.2739
309.793	130.316	86.2739
309.797	129.691	84.2739
309.8	131.441	84.1489
309.804	132.066	84.1489
309.808	131.941	82.8989
309.811	133.816	83.5239
309.815	134.941	82.5239
309.819	134.816	83.0239
309.822	135.066	82.5239
309.826	134.191	79.5239
309.83	133.441	80.5239
309.833	134.566	82.8989
309.837	136.191	83.6489
309.841	134.566	83.2739
309.844	134.066	84.0239
309.848	133.941	87.0239
309.852	133.691	87.6489
309.855	133.941	89.3989
309.859	132.691	92.3989
309.863	133.816	94.1489
309.866	130.816	95.1489
309.87	131.566	96.7739
309.874	132.191	96.8989
309.877	131.941	98.6489
309.881	130.441	101.399
309.885	129.941	101.899
309.888	131.816	102.274
309.892	131.066	104.149
309.896	131.191	103.649
309.899	132.566	104.024
309.903	134.566	102.899
309.906	137.691	104.274
309.91	138.316	103.899
309.914	139.316	103.774
309.917	141.941	104.649
309.921	142.316	104.649
309.925	144.316	105.149
309.928	141.316	107.024
309.932	144.566	108.774
309.936	144.691	108.774
309.939	144.816	109.524
309.943	144.441	110.274
309.947	145.816	110.399
309.95	144.941	111.524
309.954	145.316	110.024
309.958	148.066	109.024
309.961	148.941	112.149
309.965	147.191	111.274
309.969	147.816	109.899
309.972	145.566	109.649
309.976	144.691	107.649
309.98	145.816	106.399
309.983	142.941	105.024
309.987	144.441	101.899
309.991	142.191	102.149
309.994	142.691	100.774
309.998	137.816	99.0239
310.002	137.441	98.6489
310.005	138.941	95.8989
310.009	133.441	94.6489
310.013	133.816	90.8989
310.016	133.816	91.5239
310.02	134.566	90.0239
310.024	134.691	87.0239
310.027	132.191	86.7739
310.031	131.691	85.8989
310.035	132.441	84.8989
310.038	130.316	83.1489
310.042	130.316	80.8989
310.046	131.441	80.0239
310.049	131.441	77.1489
310.053	128.941	76.5239
310.057	130.566	77.0239
310.06	129.316	77.2739
310.064	130.066	76.2739
310.068	130.066	76.2739
310.071	131.691	72.6489
310.075	131.191	72.6489
310.079	131.941	70.8989
310.082	131.566	70.5239
310.086	133.316	70.8989
310.09	136.441	69.2739
310.093	135.441	66.7739
310.097	139.191	66.5239
310.101	138.691	69.0239
310.104	140.316	69.1489
310.108	141.191	68.2739
310.112	141.316	68.6489
310.115	142.191	68.2739
310.119	143.441	71.0239
310.123	144.316	68.7739
310.126	146.316	70.2739
310.13	145.691	69.3989
310.134	148.941	71.3989
310.137	146.566	69.8989
310.141	146.316	71.8989
310.145	144.566	70.1489
310.148	144.441	70.6489
310.152	145.566	70.1489
310.156	146.441	68.5239
310.159	148.566	69.6489
310.163	148.066	66.6489
310.166	150.441	64.7739
310.17	148.691	64.3989
310.174	149.941	63.0239
310.177	151.066	63.2739
310.181	153.191	63.0239
310.185	153.691	61.5239
310.188	154.441	62.5239
310.192	156.691	63.1489
310.196	157.191	62.0239
310.199	160.941	61.1489
310.203	161.816	64.0239
310.207	162.066	63.5239
310.21	162.441	66.8989
310.214	161.941	65.6489
310.218	162.566	67.6489
310.221	163.441	68.3989
310.225	161.441	70.6489
310.229	158.816	73.6489
310.232	160.066	73.1489
310.236	158.691	73.1489
310.24	160.316	75.8989
310.243	159.566	75.3989
310.247	161.691	75.5239
310.251	161.066	76.7739
310.254	163.191	76.5239
310.258	163.441	77.1489
310.262	165.941	78.6489
310.265	166.191	80.5239
310.269	166.566	80.7739
310.273	168.566	79.7739
310.276	168.941	80.6489
310.28	170.941	81.7739
310.284	171.816	82.7739
310.287	173.566	83.1489
310.291	176.066	83.5239
310.295	176.316	83.1489
310.298	177.191	81.8989
310.302	179.191	83.6489
310.306	181.691	82.8989
310.309	185.066	80.8989
310.313	184.566	81.8989
310.317	184.441	82.3989
310.32	186.816	83.3989
310.324	187.816	83.8989
310.328	187.066	84.6489
310.331	187.941	83.3989
310.335	187.191	83.8989
310.339	187.066	84.2739
310.342	186.191	84.3989
310.346	185.316	81.0239
310.35	184.941	81.3989
310.353	181.691	82.0239
310.357	181.191	81.2739
310.361	180.941	80.0239
310.364	182.191	76.2739
310.368	182.441	76.5239
310.372	183.816	75.0239
310.375	182.566	75.0239
310.379	183.316	77.7739
310.383	182.691	77.3989
310.386	182.316	74.6489
310.39	180.566	76.5239
310.394	181.691	74.8989
310.397	182.316	73.5239
310.401	181.691	73.5239
310.405	179.941	71.5239
310.408	182.191	71.6489
310.412	178.191	71.3989
310.416	176.691	71.8989
310.419	173.066	71.0239
310.423	173.566	73.5239
310.427	169.691	75.3989
310.43	170.191	77.0239
310.434	169.566	75.1489
310.438	170.566	74.8989
310.441	168.316	77.2739
310.445	169.941	74.1489
310.448	167.816	74.2739
310.452	164.566	72.7739
310.456	163.691	70.3989
310.459	161.816	71.3989
310.463	162.816	67.5239
310.467	161.066	67.2739
310.47	163.191	65.2739
310.474	160.566	65.1489
310.478	160.191	66.5239
310.481	159.191	64.7739
310.485	159.441	65.7739
310.489	157.316	64.2739
310.492	155.691	64.7739
310.496	156.816	66.5239
310.5	153.816	69.5239
310.503	152.691	67.1489
310.507	149.816	70.3989
310.511	148.816	69.2739
310.514	146.441	68.1489
310.518	144.566	70.0239
310.522	143.316	68.6489
310.525	141.816	70.3989
310.529	139.191	68.0239
310.533	136.816	66.3989
310.536	133.816	65.5239
310.54	131.066	65.7739
310.544	129.316	63.8989
310.547	130.941	62.3989
310.551	130.066	60.3989
310.555	129.691	58.1489
310.558	129.316	58.1489
310.562	128.816	55.8989
310.566	128.566	55.2739
310.569	129.691	54.6489
310.573	128.941	51.8989
310.577	129.566	53.1489
310.58	127.941	55.6489
310.584	127.816	53.5239
310.588	126.566	55.8989
310.591	129.941	54.6489
310.595	128.066	55.7739
310.599	128.316	56.7739
310.602	125.816	57.0239
310.606	124.691	56.8989
310.61	122.941	57.7739
310.613	122.941	58.6489
310.617	121.941	58.2739
310.621	122.066	58.0239
310.624	121.066	56.7739
310.628	119.691	57.6489
310.632	120.816	55.5239
310.635	120.816	57.1489
310.639	121.316	56.3989
310.643	120.566	56.0239
310.646	120.191	55.5239
310.65	117.816	56.5239
310.654	118.316	58.2739
310.657	117.066	55.7739
310.661	114.816	57.1489
310.665	116.066	57.5239
310.668	115.066	58.2739
310.672	114.316	58.0239
310.676	116.691	58.6489
310.679	115.191	58.3989
310.683	114.316	57.7739
310.687	117.066	55.1489
310.69	115.691	54.5239
310.694	114.816	54.1489
310.698	118.816	55.5239
310.701	117.941	52.6489
310.705	118.816	51.2739
310.709	120.691	51.6489
310.712	121.066	51.0239
310.716	121.191	52.5239
310.719	125.066	52.6489
310.723	124.316	51.2739
310.727	126.066	50.5239
310.73	128.066	50.7739
310.734	124.316	50.0239
310.738	126.316	51.5239
310.741	126.816	53.1489
310.745	125.066	55.1489
310.749	126.441	53.7739
310.752	126.941	55.1489
310.756	128.691	55.0239
310.76	130.441	56.2739
310.763	129.691	53.1489
310.767	131.316	54.3989
310.771	132.066	55.0239
310.774	133.816	57.1489
310.778	135.191	56.8989
310.782	136.191	57.3989
310.785	135.816	57.3989
310.789	136.941	57.7739
310.793	138.191	57.7739
310.796	138.191	57.1489
310.8	140.191	56.2739
310.804	139.191	55.7739
310.807	139.566	56.1489
310.811	137.941	57.7739
310.815	138.441	59.1489
310.818	138.816	59.3989
310.822	139.816	64.2739
310.826	139.816	61.7739
310.829	139.941	62.8989
310.833	140.316	60.0239
310.837	140.566	59.5239
310.84	140.441	60.3989
310.844	141.066	59.0239
310.848	142.191	58.1489
310.851	141.191	60.0239
310.855	142.566	59.6489
310.859	141.441	62.0239
310.862	141.441	61.5239
310.866	141.691	60.7739
310.87	143.941	61.3989
310.873	144.816	60.6489
310.877	140.816	61.5239
310.881	142.691	62.8989
310.884	140.566	60.3989
310.888	139.941	61.6489
310.892	140.316	64.7739
310.895	139.191	64.3989
310.899	141.191	66.3989
310.903	138.191	63.7739
310.906	137.941	62.5239
310.91	138.691	62.3989
310.914	136.816	59.3989
310.917	136.566	57.6489
310.921	137.816	60.1489
310.925	136.441	56.5239
310.928	135.441	55.5239
310.932	134.691	54.5239
310.936	134.566	54.5239
310.939	134.441	54.6489
310.943	133.316	54.8989
310.947	133.066	55.2739
310.95	130.566	55.5239
310.954	128.316	52.8989
310.958	127.441	55.3989
310.961	124.441	54.7739
310.965	120.941	53.8989
310.969	119.316	54.0239
310.972	114.941	54.5239
310.976	112.066	55.6489
310.979	108.191	54.6489
310.983	108.691	53.2739
310.987	104.316	53.6489
310.99	102.441	54.2739
310.994	102.191	55.2739
310.998	100.566	59.6489
311.001	97.6906	58.6489
311.005	96.3156	61.3989
311.009	96.9406	60.7739
311.012	96.5656	63.7739
311.016	96.8156	62.5239
311.02	94.0656	66.8989
311.023	94.0656	67.3989
311.027	94.9406	69.6489
311.031	95.6906	71.7739
311.034	95.0656	71.3989
311.038	97.0656	73.1489
311.042	100.691	74.5239
311.045	100.066	73.7739
311.049	101.316	76.7739
311.053	102.816	75.8989
311.056	105.316	79.6489
311.06	107.066	77.6489
311.064	108.941	81.0239
311.067	112.691	82.2739
311.071	112.941	84.1489
311.075	115.691	86.6489
311.078	114.316	87.8989
311.082	115.816	89.8989
311.086	115.691	94.5239
311.089	115.566	95.7739
311.093	118.691	97.8989
311.097	119.691	99.6489
311.1	117.316	101.149
311.104	120.191	104.274
311.108	121.191	103.399
311.111	123.691	103.774
311.115	122.691	103.649
311.119	122.566	102.399
311.122	123.316	103.399
311.126	126.316	103.899
311.13	126.066	102.149
311.133	126.816	103.274
311.137	128.566	101.524
311.141	128.691	101.274
311.144	129.191	100.524
311.148	130.066	101.399
311.152	129.941	101.899
311.155	129.816	101.274
311.159	129.566	102.524
311.163	131.066	103.399
311.166	129.816	105.774
311.17	131.941	105.274
311.174	133.066	104.149
311.177	132.316	101.899
311.181	131.691	102.024
311.185	129.441	102.899
311.188	130.191	103.024
311.192	130.316	101.399
311.196	128.316	101.399
311.199	127.191	101.899
311.203	127.191	102.524
311.207	126.941	101.274
311.21	124.816	103.524
311.214	125.566	101.899
311.218	125.816	101.899
311.221	124.691	104.149
311.225	124.566	104.524
311.229	124.566	106.274
311.232	123.941	108.274
311.236	123.691	109.274
311.24	124.566	112.899
311.243	122.191	112.399
311.247	121.941	114.274
311.25	121.316	113.024
311.254	120.191	111.524
311.258	116.441	113.899
311.261	115.816	113.899
311.265	113.441	113.524
311.269	112.316	113.774
311.272	110.816	114.274
311.276	110.441	112.024
311.28	108.566	114.399
311.283	110.941	114.899
311.287	109.191	114.024
311.291	109.441	114.399
311.294	108.566	114.274
311.298	110.816	113.524
311.302	108.566	114.524
311.305	111.316	114.524
311.309	112.691	115.149
311.313	112.066	115.774
311.316	114.691	116.899
311.32	113.691	116.649
311.324	115.941	116.024
311.327	116.066	115.774
311.331	119.441	116.899
311.335	118.941	115.149
311.338	119.441	118.274
311.342	122.441	117.774
311.346	121.691	117.524
311.349	121.191	118.024
311.353	121.941	117.524
311.357	123.941	118.399
311.36	126.316	116.649
311.364	125.566	117.524
311.368	125.191	117.524
311.371	127.066	116.149
311.375	127.816	114.399
311.379	128.816	115.024
311.382	127.941	113.524
311.386	126.441	112.899
311.39	129.191	113.399
311.393	125.691	114.649
311.397	124.816	117.274
311.401	125.566	118.274
311.404	124.441	119.274
311.408	125.066	121.524
311.412	124.066	119.649
311.415	125.566	120.524
311.419	123.566	120.774
311.423	122.066	122.149
311.426	121.566	121.274
311.43	119.691	117.774
311.434	120.941	119.149
311.437	118.066	117.024
311.441	118.316	115.899
311.445	116.066	114.774
311.448	116.066	112.649
311.452	116.191	111.899
311.456	115.066	109.274
311.459	114.941	108.899
311.463	114.441	104.524
311.467	113.191	105.524
311.47	112.316	103.399
311.474	113.566	100.649
311.478	113.941	97.5239
311.481	113.691	94.2739
311.485	116.816	90.8989
311.489	116.191	87.5239
311.492	118.316	85.8989
311.496	119.066	81.6489
311.5	119.816	77.8989
311.503	121.816	74.8989
311.507	122.441	74.1489
311.51	125.566	71.2739
311.514	127.816	69.3989
311.518	131.566	68.2739
311.521	129.816	66.2739
311.525	134.066	63.8989
311.529	134.941	65.5239
311.532	138.691	63.0239
311.536	139.941	64.0239
311.54	139.191	63.0239
311.543	138.566	61.5239
311.547	140.441	64.7739
311.551	140.941	63.5239
311.554	140.691	64.8989
311.558	142.066	65.2739
311.562	142.566	67.0239
311.565	141.816	67.5239
311.569	142.191	69.5239
311.573	143.066	71.0239
311.576	142.941	71.3989
311.58	144.941	71.8989
311.584	144.816	68.8989
311.587	143.691	67.6489
311.591	143.316	66.1489
311.595	141.941	67.1489
311.598	143.441	66.7739
311.602	141.941	65.2739
311.606	142.691	67.0239
311.609	142.816	67.3989
311.613	143.066	66.5239
311.617	143.191	67.2739
311.62	146.316	64.8989
311.624	145.191	66.5239
311.628	145.316	65.6489
311.631	145.566	66.3989
311.635	144.441	64.7739
311.639	143.066	67.5239
311.642	141.816	66.8989
311.646	139.941	68.0239
311.65	139.191	67.8989
311.653	138.566	67.2739
311.657	139.066	71.0239
311.661	140.316	68.7739
311.664	135.941	69.6489
311.668	134.691	68.5239
311.672	137.066	69.8989
311.675	136.191	68.2739
311.679	135.191	69.5239
311.683	134.066	69.1489
311.686	134.691	70.8989
311.69	133.941	69.0239
311.694	133.566	69.5239
311.697	132.066	68.8989
311.701	134.066	69.8989
311.705	132.566	71.5239
311.708	133.441	72.0239
311.712	133.066	72.5239
311.716	130.441	76.5239
311.719	130.316	73.7739
311.723	130.316	75.1489
311.727	127.566	76.8989
311.73	129.316	78.3989
311.734	127.566	74.7739
311.738	124.691	75.8989
311.741	123.566	73.1489
311.745	125.691	73.2739
311.749	122.816	73.1489
311.752	122.191	72.5239
311.756	119.191	72.7739
311.76	117.316	74.2739
311.763	116.691	72.3989
311.767	114.441	73.6489
311.771	114.066	70.1489
311.774	112.941	69.8989
311.778	112.816	68.2739
311.781	110.441	67.1489
311.785	111.316	65.6489
311.789	111.566	67.1489
311.792	112.941	66.1489
311.796	112.816	66.7739
311.8	112.941	64.8989
311.803	114.191	65.0239
311.807	115.566	63.5239
311.811	114.316	63.7739
311.814	117.816	64.3989
311.818	119.066	62.7739
311.822	117.816	65.2739
311.825	121.066	63.5239
311.829	120.066	63.3989
311.833	123.441	63.2739
311.836	124.316	65.8989
311.84	126.191	64.1489
311.844	125.566	66.7739
311.847	126.816	65.5239
311.851	128.691	67.2739
311.855	130.316	64.8989
311.858	130.066	66.6489
311.862	128.816	63.8989
311.866	128.441	64.2739
311.869	128.441	64.5239
311.873	128.441	61.1489
311.877	128.441	60.0239
311.88	128.816	58.1489
311.884	128.566	59.6489
311.888	126.691	61.0239
311.891	130.941	60.3989
311.895	127.691	59.2739
311.899	129.691	59.1489
311.902	127.566	59.0239
311.906	129.316	59.7739
311.91	126.566	61.3989
311.913	125.566	57.1489
311.917	124.816	57.5239
311.921	121.941	58.2739
311.924	120.941	57.3989
311.928	117.691	56.7739
311.932	117.441	58.6489
311.935	113.566	60.2739
311.939	111.941	59.6489
311.943	109.816	58.5239
311.946	108.566	61.0239
311.95	107.191	60.1489
311.954	106.191	61.1489
311.957	103.066	62.2739
311.961	99.6906	63.0239
311.965	100.316	64.5239
311.968	100.066	66.3989
311.972	98.6906	67.0239
311.976	96.9406	68.0239
311.979	95.9406	70.5239
311.983	93.6906	70.7739
311.987	92.8156	71.5239
311.99	92.0656	73.3989
311.994	91.0656	72.3989
311.998	90.3156	76.0239
312.001	88.0656	75.2739
312.005	87.6906	75.2739
312.009	87.6906	73.8989
312.012	87.3156	74.7739
312.016	86.9406	75.1489
312.02	86.4406	75.0239
312.023	88.3156	74.7739
312.027	88.5656	74.3989
312.031	90.1906	75.6489
312.034	90.1906	75.0239
312.038	91.0656	76.0239
312.041	92.6906	76.1489
312.045	93.9406	76.3989
312.049	97.5656	76.8989
312.052	99.1906	77.2739
312.056	100.316	78.3989
312.06	104.441	75.8989
312.063	105.691	73.7739
312.067	107.441	74.8989
312.071	107.566	72.1489
312.074	109.066	70.8989
312.078	109.691	69.8989
312.082	110.316	68.6489
312.085	113.941	67.5239
312.089	115.816	67.5239
312.093	115.691	67.3989
312.096	116.816	68.5239
312.1	118.191	69.6489
312.104	119.066	68.6489
312.107	119.191	69.5239
312.111	117.691	68.5239
312.115	119.066	66.6489
312.118	116.316	65.8989
312.122	117.566	65.0239
312.126	117.941	65.7739
312.129	115.316	66.0239
312.133	114.941	67.7739
312.137	113.316	67.7739
312.14	111.566	68.5239
312.144	108.941	67.5239
312.148	108.691	66.8989
312.151	107.316	66.8989
312.155	106.191	65.5239
312.159	102.441	64.3989
312.162	100.441	64.0239
312.166	96.3156	62.3989
312.17	95.8156	63.5239
312.173	93.9406	62.3989
312.177	92.3156	61.8989
312.181	89.6906	59.5239
312.184	85.8156	58.1489
312.188	85.5656	55.8989
312.192	83.3156	55.1489
312.195	83.8156	51.1489
312.199	81.8156	50.7739
312.203	79.1906	50.1489
312.206	80.1906	49.8989
312.21	80.8156	46.5239
312.214	78.1906	47.6489
312.217	77.6906	46.7739
312.221	77.9406	45.8989
312.225	78.3156	47.6489
312.228	77.9406	49.0239
312.232	77.1906	48.6489
312.236	77.1906	50.5239
312.239	77.8156	48.6489
312.243	77.8156	49.5239
312.247	79.6906	49.6489
312.25	82.6906	50.8989
312.254	84.0656	49.1489
312.258	84.6906	50.1489
312.261	86.1906	52.5239
312.265	85.3156	54.0239
312.269	84.5656	53.0239
312.272	81.9406	54.1489
312.276	81.5656	53.6489
312.28	83.4406	56.1489
312.283	81.9406	56.3989
312.287	86.0656	59.6489
312.291	84.6906	60.0239
312.294	85.1906	60.6489
312.298	84.6906	63.2739
312.302	84.9406	61.0239
312.305	86.8156	60.5239
312.309	88.0656	60.3989
312.312	87.3156	62.2739
312.316	86.4406	62.6489
312.32	85.9406	62.3989
312.323	85.0656	61.0239
312.327	85.1906	61.0239
312.331	85.0656	61.5239
312.334	83.9406	61.8989
312.338	84.1906	59.2739
312.342	85.5656	56.1489
312.345	84.3156	56.3989
312.349	84.0656	55.2739
312.353	83.6906	56.2739
312.356	81.9406	56.1489
312.36	82.9406	59.0239
312.364	83.9406	57.5239
312.367	87.0656	58.3989
312.371	84.0656	57.3989
312.375	86.1906	58.6489
312.378	86.6906	59.2739
312.382	85.9406	57.7739
312.386	88.1906	60.2739
312.389	88.0656	58.7739
312.393	88.6906	60.7739
312.397	88.1906	61.5239
312.4	87.5656	62.7739
312.404	86.0656	63.8989
312.408	85.6906	62.3989
312.411	86.6906	62.0239
312.415	83.9406	63.2739
312.419	81.4406	62.7739
312.422	83.0656	61.5239
312.426	80.9406	64.0239
312.43	79.3156	62.7739
312.433	76.6906	62.2739
312.437	78.8156	62.7739
312.441	78.9406	64.6489
312.444	77.8156	65.7739
312.448	79.0656	67.6489
312.452	79.9406	67.5239
312.455	76.6906	66.2739
312.459	76.9406	68.5239
312.463	75.9406	68.3989
312.466	75.8156	68.2739
312.47	73.9406	68.7739
312.474	74.5656	69.8989
312.477	73.0656	69.3989
312.481	73.0656	68.2739
312.485	73.0656	68.2739
312.488	72.6906	70.2739
312.492	71.6906	70.3989
312.496	71.1906	72.3989
312.499	71.3156	73.6489
312.503	69.0656	74.0239
312.507	68.6906	75.5239
312.51	65.1906	76.6489
312.514	64.5656	76.6489
312.518	62.8156	75.1489
312.521	62.4406	76.8989
312.525	59.5656	75.3989
312.529	59.8156	76.7739
312.532	55.9406	74.1489
312.536	53.9406	75.6489
312.54	52.8156	77.6489
312.543	52.8156	77.1489
312.547	51.9406	76.1489
312.551	49.4406	76.2739
312.554	50.3156	76.0239
312.558	50.0656	72.8989
312.562	50.9406	69.8989
312.565	49.3156	69.7739
312.569	51.0656	66.8989
312.573	50.3156	65.1489
312.576	51.6906	64.2739
312.58	48.8156	60.6489
312.584	49.3156	61.3989
312.587	48.3156	61.3989
312.591	48.4406	61.3989
312.594	47.6906	61.2739
312.598	47.0656	61.0239
312.602	46.1906	61.1489
312.605	42.5656	63.3989
312.609	39.4406	64.5239
312.613	37.9406	64.5239
312.616	36.0656	66.2739
312.62	34.1906	69.2739
312.624	32.6906	69.3989
312.627	32.0656	70.6489
312.631	31.3156	70.0239
312.635	30.0656	71.8989
312.638	27.8156	71.3989
312.642	27.8156	73.2739
312.646	27.1906	71.1489
312.649	27.5656	71.8989
312.653	25.3156	73.1489
312.657	26.9406	71.7739
312.66	24.9406	72.2739
312.664	25.1906	73.0239
312.668	25.6906	73.1489
312.671	23.8156	72.1489
312.675	23.0656	72.1489
312.679	23.5656	69.8989
312.682	22.9406	68.7739
312.686	23.1906	67.7739
312.69	22.3156	66.8989
312.693	21.3156	63.7739
312.697	20.9406	64.8989
312.701	20.8156	65.5239
312.704	20.8156	63.2739
312.708	22.3156	65.6489
312.712	20.8156	64.5239
312.715	22.6906	65.6489
312.719	22.1906	62.6489
312.723	24.3156	61.2739
312.726	25.0656	62.1489
312.73	25.1906	60.8989
312.734	28.0656	60.3989
312.737	27.9406	59.1489
312.741	29.1906	60.3989
312.745	27.6906	60.6489
312.748	28.4406	60.2739
312.752	27.1906	61.7739
312.756	28.3156	61.7739
312.759	29.0656	62.3989
312.763	30.4406	62.0239
312.767	33.0656	61.1489
312.77	31.9406	59.7739
312.774	33.9406	60.1489
312.778	36.5656	60.0239
312.781	38.9406	60.3989
312.785	39.6906	58.8989
312.789	41.1906	61.2739
312.792	42.3156	58.1489
312.796	42.9406	57.5239
312.8	44.8156	55.6489
312.803	46.1906	54.0239
312.807	48.3156	53.1489
312.811	52.4406	52.8989
312.814	54.8156	51.5239
312.818	55.0656	49.8989
312.822	57.4406	51.1489
312.825	57.4406	50.0239
312.829	61.0656	50.0239
312.833	57.4406	51.2739
312.836	56.6906	48.6489
312.84	55.5656	50.7739
312.844	56.3156	49.7739
312.847	52.4406	50.8989
312.851	53.1906	52.7739
312.854	51.8156	54.5239
312.858	51.9406	54.3989
312.862	51.5656	54.6489
312.865	50.8156	54.2739
312.869	49.9406	54.3989
312.873	50.9406	52.6489
312.876	51.5656	53.6489
312.88	49.5656	53.7739
312.884	47.6906	50.8989
312.887	47.4406	49.6489
312.891	45.3156	49.8989
312.895	41.8156	50.0239
312.898	40.9406	50.5239
312.902	39.5656	48.8989
312.906	40.0656	47.8989
312.909	38.5656	45.5239
312.913	36.6906	45.6489
312.917	38.9406	46.5239
312.92	38.1906	43.3989
312.924	38.3156	44.8989
312.928	39.4406	44.2739
312.931	39.9406	45.6489
312.935	40.3156	47.3989
312.939	41.1906	46.5239
312.942	42.4406	47.8989
312.946	41.4406	47.1489
312.95	39.6906	49.2739
312.953	39.8156	49.2739
312.957	39.0656	50.1489
312.961	40.4406	49.2739
312.964	39.6906	49.0239
312.968	40.3156	49.8989
312.972	41.1906	49.6489
312.975	40.8156	50.3989
312.979	43.6906	50.8989
312.983	42.0656	48.5239
312.986	42.3156	50.2739
312.99	39.8156	49.7739
312.994	41.6906	50.0239
312.997	38.9406	51.2739
313.001	36.5656	52.2739
313.005	34.6906	55.1489
313.008	35.0656	56.8989
313.012	34.0656	57.6489
313.016	30.4406	59.8989
313.019	31.9406	57.8989
313.023	29.4406	57.2739
313.027	29.9406	58.6489
313.03	27.3156	57.3989
313.034	27.4406	59.2739
313.038	27.1906	58.6489
313.041	28.0656	58.8989
313.045	28.5656	57.5239
313.049	29.5656	59.1489
313.052	30.4406	58.8989
313.056	30.3156	59.6489
313.06	29.9406	59.3989
313.063	28.5656	59.7739
313.067	30.6906	61.8989
313.071	31.3156	60.7739
313.074	29.5656	63.0239
313.078	29.8156	62.3989
313.082	28.9406	63.0239
313.085	28.3156	64.6489
313.089	29.3156	66.7739
313.093	25.8156	64.5239
313.096	25.3156	66.3989
313.1	23.3156	66.0239
313.104	24.1906	67.2739
313.107	23.6906	67.5239
313.111	21.8156	68.0239
313.115	23.8156	65.6489
313.118	23.4406	65.2739
313.122	22.9406	63.5239
313.125	21.4406	62.8989
313.129	21.6906	60.2739
313.133	17.1906	61.3989
313.136	15.9406	60.7739
313.14	13.5656	61.5239
313.144	12.6906	62.8989
313.147	9.9406	65.6489
313.151	10.8156	62.8989
313.155	5.9406	62.0239
313.158	6.6906	59.8989
313.162	5.0656	62.0239
313.166	5.5656	61.8989
313.169	4.1906	63.2739
313.173	2.8156	61.6489
313.177	2.3156	63.0239
313.18	1.9406	63.1489
313.184	0.1906	62.7739
313.188	-0.6844	62.2739
313.191	-1.8094	60.0239
313.195	0.8156	61.2739
313.199	-2.4344	59.1489
313.202	-1.0594	59.1489
313.206	-0.0594	56.8989
313.21	-4.9344	55.8989
313.213	-3.5594	56.5239
313.217	-2.9344	56.5239
313.221	-3.6844	57.5239
313.224	-1.3094	58.1489
313.228	-2.6844	59.0239
313.232	-1.4344	61.3989
313.235	0.4406	59.5239
313.239	0.8156	60.8989
313.243	2.9406	62.3989
313.246	1.8156	62.5239
313.25	3.4406	61.7739
313.254	3.1906	62.2739
313.257	5.3156	62.6489
313.261	3.8156	63.7739
313.265	4.1906	62.5239
313.268	4.3156	62.5239
313.272	4.1906	60.7739
313.276	5.4406	64.1489
313.279	4.0656	65.3989
313.283	4.8156	66.8989
313.287	5.4406	67.8989
313.29	4.9406	68.7739
313.294	4.1906	68.2739
313.298	2.0656	68.0239
313.301	4.1906	69.3989
313.305	2.5656	71.0239
313.309	3.6906	70.6489
313.312	3.0656	73.0239
313.316	4.3156	71.1489
313.32	4.4406	74.2739
313.323	5.9406	72.6489
313.327	4.9406	71.8989
313.331	9.1906	71.2739
313.334	9.1906	69.8989
313.338	8.8156	70.6489
313.342	10.8156	67.5239
313.345	9.6906	67.6489
313.349	9.6906	67.6489
313.353	10.1906	67.5239
313.356	10.6906	69.1489
313.36	10.8156	69.3989
313.364	13.3156	71.1489
313.367	12.6906	69.7739
313.371	16.0656	68.6489
313.375	17.3156	67.8989
313.378	17.9406	68.6489
313.382	19.5656	70.2739
313.385	20.8156	67.1489
313.389	20.9406	68.7739
313.393	20.5656	67.1489
313.396	19.6906	69.1489
313.4	18.1906	68.6489
313.404	17.0656	70.2739
313.407	15.0656	70.0239
313.411	13.6906	71.0239
313.415	13.4406	69.5239
313.418	13.1906	68.5239
313.422	12.9406	70.1489
313.426	13.3156	71.6489
313.429	11.4406	69.0239
313.433	9.4406	69.1489
313.437	10.1906	69.2739
313.44	7.9406	68.3989
313.444	7.8156	69.8989
313.448	7.3156	68.2739
313.451	8.4406	67.6489
313.455	9.9406	65.3989
313.459	12.1906	65.1489
313.462	11.6906	63.0239
313.466	13.8156	63.5239
313.47	12.1906	62.3989
313.473	13.3156	61.3989
313.477	14.1906	59.8989
313.481	13.3156	57.8989
313.484	13.4406	56.1489
313.488	15.9406	56.2739
313.492	20.1906	56.5239
313.495	17.9406	53.5239
313.499	19.9406	55.6489
313.503	20.9406	55.2739
313.506	22.4406	55.6489
313.51	21.8156	55.7739
313.514	21.9406	58.5239
313.517	19.5656	57.1489
313.521	21.4406	56.5239
313.525	21.6906	57.2739
313.528	21.3156	56.0239
313.532	21.6906	55.3989
313.536	20.6906	54.8989
313.539	20.8156	57.3989
313.543	20.8156	58.3989
313.547	21.6906	59.6489
313.55	19.9406	59.0239
313.554	18.5656	60.5239
313.558	19.6906	63.3989
313.561	16.3156	67.6489
313.565	18.6906	66.7739
313.569	18.9406	68.6489
313.572	18.1906	68.3989
313.576	18.8156	70.8989
313.58	18.1906	72.0239
313.583	20.8156	73.5239
313.587	19.5656	75.0239
313.591	19.5656	77.1489
313.594	21.3156	78.6489
313.598	19.6906	78.5239
313.602	21.6906	77.7739
313.605	19.9406	76.5239
313.609	17.4406	75.3989
313.613	16.5656	76.0239
313.616	16.4406	79.1489
313.62	15.9406	76.1489
313.624	14.1906	76.7739
313.627	15.0656	76.8989
313.631	13.5656	75.0239
313.635	13.5656	72.5239
313.638	13.9406	72.6489
313.642	10.9406	72.2739
313.646	12.6906	72.5239
313.649	12.4406	73.2739
313.653	12.8156	72.8989
313.656	12.6906	75.5239
313.66	9.6906	74.0239
313.664	11.6906	74.6489
313.667	10.3156	75.6489
313.671	12.9406	75.8989
313.675	12.5656	77.1489
313.678	13.3156	75.7739
313.682	11.9406	77.0239
313.686	13.5656	77.2739
313.689	13.4406	76.8989
313.693	11.4406	76.0239
313.697	10.4406	77.8989
313.7	10.9406	78.6489
313.704	9.3156	80.8989
313.708	9.5656	82.0239
313.711	11.6906	81.6489
313.715	10.3156	87.5239
313.719	13.5656	86.7739
313.722	14.3156	88.8989
313.726	15.9406	89.2739
313.73	16.0656	91.1489
313.733	15.9406	92.1489
313.737	13.0656	91.7739
313.741	14.6906	91.8989
313.744	14.5656	90.0239
313.748	14.4406	89.5239
313.752	12.8156	90.7739
313.755	11.9406	91.6489
313.759	11.1906	88.2739
313.763	9.6906	88.5239
313.766	9.0656	88.8989
313.77	7.3156	86.6489
313.774	6.6906	86.2739
313.777	4.3156	86.7739
313.781	3.1906	83.7739
313.785	2.8156	84.2739
313.788	1.6906	82.1489
313.792	0.0656	82.6489
313.796	-1.1844	81.3989
313.799	-2.0594	78.8989
313.803	-4.1844	78.8989
313.807	-6.6844	77.2739
313.81	-9.3094	78.3989
313.814	-10.5594	74.5239
313.818	-8.1844	74.8989
313.821	-10.0594	75.1489
313.825	-12.3094	75.7739
313.829	-13.5594	75.7739
313.832	-14.4344	77.2739
313.836	-15.0594	79.5239
313.84	-14.6844	79.7739
313.843	-15.6844	80.5239
313.847	-16.0594	80.1489
313.851	-13.9344	83.2739
313.854	-11.4344	83.7739
313.858	-9.6844	84.8989
313.862	-9.1844	85.0239
313.865	-6.5594	87.1489
313.869	-8.4344	87.8989
313.873	-5.4344	85.8989
313.876	-5.1844	87.0239
313.88	-3.0594	84.1489
313.884	-1.8094	83.8989
313.887	-0.1844	82.5239
313.891	1.4406	79.8989
313.895	1.0656	77.2739
313.898	4.4406	77.7739
313.902	4.0656	77.3989
313.906	5.9406	75.6489
313.909	8.6906	74.5239
313.913	8.8156	73.1489
313.916	9.8156	73.0239
313.92	8.3156	72.6489
313.924	9.9406	74.8989
313.927	9.3156	74.2739
313.931	12.1906	74.8989
313.935	13.5656	75.1489
313.938	12.1906	74.1489
313.942	12.1906	70.5239
313.946	11.6906	70.2739
313.949	12.8156	68.6489
313.953	12.6906	67.1489
313.957	12.3156	65.1489
313.96	12.6906	63.5239
313.964	14.1906	62.5239
313.968	11.8156	61.0239
313.971	12.4406	59.5239
313.975	11.6906	59.1489
313.979	10.3156	58.7739
313.982	8.1906	57.8989
313.986	9.4406	59.7739
313.99	8.0656	59.1489
313.993	7.0656	57.1489
313.997	7.1906	57.2739
314.001	6.9406	55.8989
314.004	7.9406	57.1489
314.008	10.1906	56.5239
314.012	11.3156	54.1489
314.015	11.8156	53.2739
314.019	11.3156	51.6489
314.023	13.9406	51.5239
314.026	12.6906	50.0239
314.03	13.6906	49.1489
314.034	15.5656	48.5239
314.037	15.5656	50.5239
314.041	13.9406	50.7739
314.045	16.6906	52.3989
314.048	13.1906	53.1489
314.052	16.0656	53.5239
314.056	13.0656	57.8989
314.059	11.9406	58.8989
314.063	12.0656	61.8989
314.067	10.0656	61.6489
314.07	8.4406	63.7739
314.074	5.4406	66.6489
314.078	5.1906	68.3989
314.081	6.6906	68.0239
314.085	3.1906	70.1489
314.089	3.9406	71.6489
314.092	-0.5594	71.3989
314.096	-2.0594	73.6489
314.1	-2.3094	72.2739
314.103	-3.6844	75.2739
314.107	-5.0594	74.2739
314.111	-6.9344	74.8989
314.114	-10.4344	77.3989
314.118	-11.8094	77.1489
314.122	-12.6844	79.6489
314.125	-12.4344	79.7739
314.129	-13.5594	79.1489
314.133	-14.6844	78.8989
314.136	-15.5594	76.3989
314.14	-16.1844	75.8989
314.144	-14.8094	72.2739
314.147	-17.3094	71.3989
314.151	-18.8094	67.5239
314.155	-18.5594	67.5239
314.158	-19.5594	65.3989
314.162	-17.9344	64.1489
314.166	-17.4344	62.6489
314.169	-18.0594	60.7739
314.173	-20.3094	57.1489
314.177	-19.9344	58.2739
314.18	-22.0594	58.0239
314.184	-20.6844	57.6489
314.188	-22.3094	58.8989
314.191	-23.8094	59.0239
314.195	-21.4344	57.6489
314.198	-20.3094	58.2739
314.202	-21.4344	55.8989
314.206	-20.3094	55.7739
314.209	-19.9344	56.7739
314.213	-18.3094	55.6489
314.217	-17.1844	55.7739
314.22	-19.0594	57.5239
314.224	-16.4344	59.1489
314.228	-16.5594	57.6489
314.231	-16.0594	58.1489
314.235	-15.1844	60.2739
314.239	-13.3094	61.1489
314.242	-11.9344	61.7739
314.246	-11.1844	62.8989
314.25	-9.8094	65.1489
314.253	-10.9344	64.7739
314.257	-10.9344	66.5239
314.261	-11.9344	69.2739
314.264	-12.3094	71.8989
314.268	-15.1844	71.2739
314.272	-15.4344	73.1489
314.275	-16.5594	72.6489
314.279	-16.3094	71.7739
314.283	-15.8094	70.6489
314.286	-17.3094	71.1489
314.29	-18.1844	70.3989
314.294	-19.0594	70.2739
314.297	-19.1844	68.2739
314.301	-20.6844	67.5239
314.305	-20.5594	66.0239
314.308	-20.6844	64.0239
314.312	-21.4344	65.2739
314.316	-21.8094	64.6489
314.319	-22.1844	65.1489
314.323	-20.6844	64.0239
314.327	-20.0594	65.5239
314.33	-20.1844	64.3989
314.334	-19.5594	65.5239
314.338	-18.1844	65.0239
314.341	-20.3094	64.7739
314.345	-18.3094	64.8989
314.349	-17.1844	64.5239
314.352	-16.5594	63.3989
314.356	-16.0594	62.3989
314.36	-15.4344	61.3989
314.363	-14.9344	60.5239
314.367	-13.5594	58.6489
314.371	-13.9344	58.8989
314.374	-9.8094	58.7739
314.378	-12.6844	58.5239
314.382	-12.0594	57.6489
314.385	-11.6844	57.6489
314.389	-12.0594	58.0239
314.393	-14.4344	55.5239
314.396	-12.5594	57.1489
314.4	-14.1844	56.6489
314.404	-15.0594	54.3989
314.407	-18.8094	55.3989
314.411	-19.3094	55.5239
314.415	-20.6844	53.8989
314.418	-23.8094	55.2739
314.422	-26.4344	55.6489
314.426	-25.5594	54.5239
314.429	-25.0594	58.0239
314.433	-23.4344	55.7739
314.437	-20.6844	57.2739
314.44	-19.4344	55.8989
314.444	-21.3094	54.8989
314.448	-18.9344	55.8989
314.451	-16.6844	54.8989
314.455	-18.3094	56.6489
314.459	-15.8094	57.5239
314.462	-14.6844	58.8989
314.466	-14.0594	60.3989
314.469	-12.8094	62.7739
314.473	-13.1844	64.6489
314.477	-9.1844	66.6489
314.48	-11.1844	68.2739
314.484	-8.5594	69.7739
314.488	-9.5594	68.5239
314.491	-8.4344	71.2739
314.495	-8.9344	71.7739
314.499	-11.6844	70.0239
314.502	-9.9344	70.3989
314.506	-9.9344	69.8989
314.51	-10.1844	69.1489
314.513	-10.0594	68.1489
314.517	-10.5594	66.8989
314.521	-11.6844	65.8989
314.524	-11.9344	62.7739
314.528	-13.1844	64.0239
314.532	-16.4344	64.3989
314.535	-17.6844	64.3989
314.539	-19.5594	62.7739
314.543	-18.9344	61.6489
314.546	-21.4344	59.6489
314.55	-24.6844	55.8989
314.554	-25.8094	53.6489
314.557	-26.1844	51.0239
314.561	-29.1844	52.0239
314.565	-31.4344	49.3989
314.568	-32.4344	46.0239
314.572	-33.4344	46.7739
314.576	-35.1844	47.1489
314.579	-37.1844	46.7739
314.583	-37.6844	49.8989
314.587	-38.9344	48.7739
314.59	-40.6844	47.6489
314.594	-41.5594	51.5239
314.598	-41.4344	49.2739
314.601	-44.1844	46.5239
314.605	-44.9344	47.1489
314.609	-46.1844	47.2739
314.612	-46.8094	47.0239
314.616	-48.1844	45.8989
314.62	-48.1844	48.2739
314.623	-48.6844	47.8989
314.627	-49.1844	49.8989
314.631	-49.6844	48.6489
314.634	-50.3094	51.0239
314.638	-49.8094	50.0239
314.642	-49.5594	51.0239
314.645	-51.3094	52.0239
314.649	-51.0594	48.8989
314.653	-50.3094	50.6489
314.656	-51.4344	48.7739
314.66	-49.6844	48.8989
314.664	-51.6844	48.2739
314.667	-50.0594	47.2739
314.671	-52.0594	46.8989
314.675	-52.8094	48.0239
314.678	-52.8094	46.2739
314.682	-55.5594	45.7739
314.686	-56.8094	44.3989
314.689	-56.5594	43.1489
314.693	-59.3094	43.1489
314.697	-60.4344	43.2739
314.7	-62.4344	42.2739
314.704	-62.8094	42.0239
314.708	-65.0594	41.0239
314.711	-65.5594	39.2739
314.715	-66.1844	39.3989
314.719	-67.4344	40.6489
314.722	-69.5594	40.2739
314.726	-68.9344	39.5239
314.729	-69.0594	39.7739
314.733	-69.3094	41.5239
314.737	-71.3094	40.7739
314.74	-69.0594	43.0239
314.744	-69.3094	42.8989
314.748	-68.3094	42.5239
314.751	-67.5594	42.2739
314.755	-64.9344	44.7739
314.759	-63.5594	43.1489
314.762	-63.8094	45.6489
314.766	-64.3094	43.1489
314.77	-63.9344	42.5239
314.773	-64.6844	41.7739
314.777	-62.8094	39.8989
314.781	-65.1844	40.8989
314.784	-64.5594	41.5239
314.788	-63.0594	40.5239
314.792	-63.5594	38.6489
314.795	-63.0594	39.7739
314.799	-62.3094	39.1489
314.803	-62.6844	36.8989
314.806	-66.5594	37.3989
314.81	-67.3094	36.7739
314.814	-69.0594	37.1489
314.817	-68.8094	36.0239
314.821	-65.8094	37.7739
314.825	-67.5594	38.5239
314.828	-68.6844	40.3989
314.832	-67.0594	39.8989
314.836	-67.0594	43.8989
314.839	-66.0594	43.2739
314.843	-65.0594	46.3989
314.847	-63.6844	48.2739
314.85	-61.0594	48.0239
314.854	-60.8094	49.6489
314.858	-59.8094	52.6489
314.861	-57.5594	53.8989
314.865	-56.4344	54.6489
314.869	-52.5594	55.1489
314.872	-50.8094	56.2739
314.876	-50.6844	55.5239
314.88	-51.3094	58.3989
314.883	-52.0594	58.6489
314.887	-54.3094	59.3989
314.891	-56.5594	59.6489
314.894	-57.5594	61.2739
314.898	-58.0594	62.1489
314.902	-62.3094	65.5239
314.905	-61.1844	64.6489
314.909	-62.3094	64.3989
314.913	-63.4344	64.3989
314.916	-64.6844	68.2739
314.92	-66.6844	68.6489
314.924	-68.1844	67.3989
314.927	-66.8094	69.1489
314.931	-68.0594	69.1489
314.935	-67.6844	69.3989
314.938	-68.8094	68.2739
314.942	-67.9344	67.0239
314.946	-68.6844	65.6489
314.949	-69.9344	65.6489
314.953	-68.6844	62.6489
314.957	-69.6844	62.5239
314.96	-68.8094	63.1489
314.964	-69.8094	61.0239
314.968	-68.5594	60.0239
314.971	-69.3094	58.2739
314.975	-69.1844	57.5239
314.979	-70.4344	55.5239
314.982	-68.9344	52.0239
314.986	-67.5594	49.7739
314.99	-70.3094	48.6489
314.993	-68.6844	48.2739
314.997	-70.9344	47.2739
315	-68.6844	45.3989
315.004	-69.6844	45.5239
315.008	-71.6844	43.7739
315.011	-72.1844	41.1489
315.015	-74.6844	38.5239
315.019	-74.9344	38.0239
315.022	-77.0594	37.1489
315.026	-76.8094	36.2739
315.03	-78.3094	37.5239
315.033	-78.4344	37.3989
315.037	-79.1844	35.0239
315.041	-77.5594	33.2739
315.044	-76.5594	33.8989
315.048	-76.1844	31.2739
315.052	-71.9344	32.8989
315.055	-71.3094	30.3989
315.059	-69.6844	31.6489
315.063	-66.0594	32.8989
315.066	-63.8094	33.0239
315.07	-63.8094	32.6489
315.074	-59.8094	34.5239
315.077	-57.8094	35.6489
315.081	-55.1844	36.5239
315.085	-56.0594	38.3989
315.088	-51.9344	40.2739
315.092	-52.9344	42.2739
315.096	-50.5594	45.8989
315.099	-52.8094	47.6489
315.103	-52.8094	50.0239
315.107	-51.6844	52.6489
315.11	-54.0594	53.3989
315.114	-55.9344	57.7739
315.118	-58.3094	57.6489
315.121	-62.8094	59.3989
315.125	-63.5594	60.2739
315.129	-63.8094	60.6489
315.132	-67.3094	61.3989
315.136	-67.6844	62.7739
315.14	-69.9344	65.0239
315.143	-70.5594	66.7739
315.147	-71.5594	67.2739
315.151	-74.9344	67.8989
315.154	-77.6844	71.2739
315.158	-78.9344	71.6489
315.162	-81.6844	72.6489
315.165	-83.8094	74.6489
315.169	-82.6844	75.2739
315.173	-84.4344	75.0239
315.176	-84.8094	77.1489
315.18	-83.8094	76.7739
315.184	-82.9344	77.0239
315.187	-82.1844	74.8989
315.191	-81.6844	75.0239
315.195	-81.8094	74.0239
315.198	-82.1844	75.0239
315.202	-81.4344	75.5239
315.206	-81.8094	74.6489
315.209	-79.6844	76.8989
315.213	-78.9344	77.3989
315.217	-75.6844	76.6489
315.22	-75.5594	77.6489
315.224	-74.0594	80.2739
315.228	-72.9344	78.1489
315.231	-69.6844	79.6489
315.235	-69.8094	79.7739
315.239	-67.4344	78.2739
315.242	-64.6844	78.6489
315.246	-62.0594	78.6489
315.25	-62.9344	77.6489
315.253	-60.4344	76.2739
315.257	-58.9344	76.6489
315.26	-57.1844	75.0239
315.264	-56.1844	75.8989
315.268	-54.9344	74.8989
315.271	-55.1844	75.2739
315.275	-55.1844	75.1489
315.279	-56.9344	74.8989
315.282	-55.4344	76.5239
315.286	-56.3094	76.0239
315.29	-54.9344	77.3989
315.293	-55.1844	78.3989
315.297	-54.1844	77.6489
315.301	-55.0594	79.2739
315.304	-53.6844	78.3989
315.308	-53.8094	76.7739
315.312	-51.4344	76.8989
315.315	-52.3094	76.0239
315.319	-49.4344	76.5239
315.323	-49.3094	77.0239
315.326	-48.0594	75.5239
315.33	-47.0594	75.1489
315.334	-47.4344	74.2739
315.337	-46.3094	72.0239
315.341	-45.8094	72.0239
315.345	-45.1844	71.7739
315.348	-44.4344	69.1489
315.352	-44.3094	69.7739
315.356	-44.4344	69.1489
315.359	-43.9344	67.8989
315.363	-43.4344	67.3989
315.367	-43.4344	65.5239
315.37	-44.4344	65.8989
315.374	-46.1844	63.7739
315.378	-46.5594	61.2739
315.381	-46.9344	55.6489
315.385	-47.1844	53.1489
315.389	-45.0594	52.5239
315.392	-43.8094	49.8989
315.396	-42.3094	47.7739
315.4	-40.1844	44.7739
315.403	-39.6844	41.6489
315.407	-41.0594	39.2739
315.411	-41.3094	36.3989
315.414	-39.3094	34.6489
315.418	-38.6844	34.1489
315.422	-38.1844	32.6489
315.425	-37.9344	32.5239
315.429	-38.4344	31.1489
315.433	-37.5594	33.0239
315.436	-39.8094	32.3989
315.44	-40.8094	34.0239
315.444	-40.4344	33.5239
315.447	-39.8094	33.2739
315.451	-40.8094	33.5239
315.455	-39.4344	30.7739
315.458	-39.3094	31.1489
315.462	-38.9344	28.2739
315.466	-36.9344	29.0239
315.469	-37.3094	25.7739
315.473	-36.5594	27.3989
315.477	-37.3094	28.5239
315.48	-37.6844	30.5239
315.484	-38.5594	32.0239
315.488	-40.3094	33.5239
315.491	-41.4344	33.2739
315.495	-39.5594	32.8989
315.499	-39.4344	31.8989
315.502	-41.1844	29.8989
315.506	-41.0594	30.2739
315.51	-39.6844	28.7739
315.513	-41.4344	27.2739
315.517	-41.3094	27.0239
315.521	-40.4344	25.2739
315.524	-41.0594	24.7739
315.528	-40.9344	24.1489
315.531	-41.9344	24.3989
315.535	-41.6844	23.8989
315.539	-43.9344	25.3989
315.542	-42.9344	27.5239
315.546	-45.1844	28.7739
315.55	-46.1844	28.7739
315.553	-45.8094	31.2739
315.557	-45.3094	30.8989
315.561	-42.4344	34.1489
315.564	-43.1844	36.2739
315.568	-42.5594	38.6489
315.572	-40.3094	40.7739
315.575	-41.0594	42.5239
315.579	-41.0594	43.2739
315.583	-42.6844	47.2739
315.586	-39.3094	49.1489
315.59	-41.6844	51.6489
315.594	-41.8094	51.0239
315.597	-40.6844	52.0239
315.601	-42.0594	54.6489
315.605	-39.9344	55.2739
315.608	-40.5594	56.1489
315.612	-40.3094	56.1489
315.616	-37.8094	57.2739
315.619	-35.4344	58.8989
315.623	-33.5594	60.3989
315.627	-33.1844	64.1489
315.63	-30.4344	66.3989
315.634	-30.4344	68.6489
315.638	-29.6844	69.1489
315.641	-30.3094	70.2739
315.645	-32.1844	72.1489
315.649	-32.9344	73.5239
315.652	-33.3094	74.8989
315.656	-33.3094	75.2739
315.66	-32.0594	74.8989
315.663	-36.1844	75.7739
315.667	-36.0594	75.6489
315.671	-37.5594	72.8989
315.674	-40.3094	72.7739
315.678	-44.1844	73.3989
315.682	-46.9344	70.1489
315.685	-48.0594	70.3989
315.689	-49.8094	70.8989
315.693	-53.3094	65.8989
315.696	-52.9344	64.2739
315.7	-55.8094	63.1489
315.704	-56.3094	60.3989
315.707	-55.5594	59.5239
315.711	-56.4344	56.2739
315.715	-58.8094	55.0239
315.718	-57.4344	52.8989
315.722	-57.9344	52.7739
315.726	-58.5594	52.5239
315.729	-57.6844	52.0239
315.733	-58.8094	53.5239
315.737	-58.0594	52.7739
315.74	-58.1844	52.2739
315.744	-59.4344	51.0239
315.748	-59.9344	51.3989
315.751	-60.8094	50.7739
315.755	-60.4344	51.6489
315.759	-60.3094	50.7739
315.762	-63.3094	47.6489
315.766	-62.4344	46.8989
315.77	-62.8094	46.7739
315.773	-63.3094	43.7739
315.777	-65.0594	43.8989
315.781	-63.9344	44.0239
315.784	-63.5594	45.2739
315.788	-63.1844	45.0239
315.791	-61.3094	44.5239
315.795	-61.4344	48.2739
315.799	-62.3094	47.8989
315.802	-61.0594	48.8989
315.806	-62.3094	50.6489
315.81	-60.4344	52.1489
315.813	-58.5594	51.8989
315.817	-60.1844	50.8989
315.821	-58.5594	51.3989
315.824	-60.1844	50.1489
315.828	-57.8094	53.1489
315.832	-57.9344	52.5239
315.835	-59.1844	52.3989
315.839	-58.1844	51.0239
315.843	-58.0594	49.6489
315.846	-60.6844	49.3989
315.85	-59.6844	47.2739
315.854	-58.1844	47.3989
315.857	-58.1844	46.1489
315.861	-57.6844	47.3989
315.865	-56.1844	47.8989
315.868	-56.6844	48.1489
315.872	-55.0594	47.1489
315.876	-54.1844	46.8989
315.879	-55.1844	49.2739
315.883	-54.6844	48.2739
315.887	-55.8094	51.1489
315.89	-54.0594	51.2739
315.894	-56.3094	51.6489
315.898	-56.8094	53.6489
315.901	-56.5594	54.3989
315.905	-58.6844	55.5239
315.909	-57.6844	56.3989
315.912	-59.1844	57.6489
315.916	-59.4344	60.2739
315.92	-60.5594	59.3989
315.923	-58.4344	59.2739
315.927	-59.8094	60.1489
315.931	-60.4344	61.2739
315.934	-57.0594	61.7739
315.938	-57.4344	60.6489
315.942	-57.9344	61.2739
315.945	-56.8094	58.3989
315.949	-58.5594	57.3989
315.953	-57.4344	57.1489
315.956	-60.1844	55.8989
315.96	-59.5594	57.6489
315.964	-58.9344	56.3989
315.967	-56.0594	55.7739
315.971	-58.9344	57.0239
315.975	-56.4344	56.7739
315.978	-58.6844	54.6489
315.982	-59.8094	54.7739
315.986	-59.1844	52.5239
315.989	-61.4344	50.1489
315.993	-61.5594	50.0239
315.997	-61.6844	47.2739
316	-61.6844	46.8989
316.004	-61.6844	45.6489
316.008	-63.3094	45.6489
316.011	-63.3094	48.3989
316.015	-63.0594	46.8989
316.019	-63.1844	47.2739
316.022	-65.8094	48.0239
316.026	-64.5594	47.8989
316.03	-65.9344	49.2739
316.033	-65.3094	49.3989
316.037	-64.6844	50.8989
316.041	-65.1844	51.3989
316.044	-68.1844	55.2739
316.048	-65.8094	52.5239
316.052	-67.1844	53.5239
316.055	-70.3094	53.2739
316.059	-68.9344	52.0239
316.062	-69.3094	52.2739
316.066	-69.4344	52.8989
316.07	-70.3094	52.5239
316.073	-71.0594	53.5239
316.077	-71.6844	53.1489
316.081	-72.9344	52.1489
316.084	-70.9344	52.2739
316.088	-69.9344	50.3989
316.092	-71.1844	50.2739
316.095	-71.6844	48.7739
316.099	-72.1844	45.7739
316.103	-69.6844	46.2739
316.106	-69.3094	47.5239
316.11	-67.8094	45.3989
316.114	-66.4344	43.8989
316.117	-67.3094	43.2739
316.121	-65.1844	40.2739
316.125	-62.1844	40.0239
316.128	-62.0594	39.2739
316.132	-64.4344	37.7739
316.136	-65.0594	38.2739
316.139	-65.1844	35.3989
316.143	-65.9344	35.1489
316.147	-66.4344	33.1489
316.15	-65.8094	33.3989
316.154	-64.8094	31.7739
316.158	-64.1844	30.5239
316.161	-62.1844	31.0239
316.165	-64.5594	29.2739
316.169	-63.4344	26.2739
316.172	-62.0594	23.5239
316.176	-61.1844	25.3989
316.18	-60.1844	21.6489
316.183	-61.4344	23.7739
316.187	-59.5594	22.3989
316.191	-61.4344	21.8989
316.194	-61.4344	22.5239
316.198	-63.0594	23.3989
316.202	-63.0594	20.2739
316.205	-62.4344	22.1489
316.209	-64.1844	21.0239
316.213	-62.5594	23.1489
316.216	-64.8094	21.8989
316.22	-63.3094	21.2739
316.224	-66.1844	21.1489
316.227	-69.5594	22.7739
316.231	-68.5594	20.7739
316.235	-69.4344	23.6489
316.238	-72.1844	22.3989
316.242	-72.9344	22.8989
316.246	-75.6844	23.3989
316.249	-75.4344	22.8989
316.253	-76.8094	23.8989
316.257	-79.3094	22.8989
316.26	-81.0594	23.6489
316.264	-82.9344	25.0239
316.268	-84.5594	25.5239
316.271	-85.4344	24.5239
316.275	-86.9344	25.8989
316.279	-88.5594	24.7739
316.282	-89.9344	24.0239
316.286	-90.6844	24.0239
316.29	-94.1844	23.2739
316.293	-90.4344	25.5239
316.297	-92.6844	24.3989
316.301	-92.5594	25.8989
316.304	-94.6844	26.3989
316.308	-96.1844	25.3989
316.312	-97.8094	25.8989
316.315	-98.9344	26.5239
316.319	-99.0594	25.6489
316.323	-100.309	23.8989
316.326	-100.684	25.2739
316.33	-99.5594	27.3989
316.334	-99.9344	28.1489
316.337	-99.5594	28.3989
316.341	-98.9344	29.2739
316.344	-98.6844	28.7739
316.348	-96.6844	29.8989
316.352	-97.6844	30.8989
316.355	-96.4344	33.5239
316.359	-94.1844	36.1489
316.363	-93.3094	37.5239
316.366	-91.3094	38.8989
316.37	-90.1844	40.3989
316.374	-87.9344	42.5239
316.377	-89.4344	43.2739
316.381	-88.8094	44.8989
316.385	-86.6844	46.0239
316.388	-85.8094	47.2739
316.392	-83.8094	48.3989
316.396	-82.9344	48.8989
316.399	-80.3094	49.5239
316.403	-78.9344	49.8989
316.407	-77.9344	49.8989
316.41	-77.6844	50.5239
316.414	-78.3094	48.0239
316.418	-77.5594	48.8989
316.421	-77.8094	48.0239
316.425	-76.8094	48.0239
316.429	-76.3094	49.2739
316.432	-77.0594	46.1489
316.436	-74.9344	44.8989
316.44	-74.1844	41.7739
316.443	-71.9344	42.1489
316.447	-72.4344	41.1489
316.451	-73.6844	41.7739
316.454	-72.1844	40.7739
316.458	-72.1844	41.2739
316.462	-72.4344	40.6489
316.465	-72.1844	39.6489
316.469	-70.5594	38.6489
316.473	-69.6844	38.1489
316.476	-68.9344	36.7739
316.48	-66.9344	36.3989
316.484	-64.0594	35.8989
316.487	-64.9344	34.5239
316.491	-64.1844	36.0239
316.495	-63.4344	35.1489
316.498	-61.1844	32.2739
316.502	-58.9344	34.3989
316.506	-57.5594	32.6489
316.509	-56.3094	32.6489
316.513	-53.9344	34.0239
316.517	-52.6844	30.8989
316.52	-52.0594	30.8989
316.524	-51.0594	28.7739
316.528	-50.0594	29.3989
316.531	-49.8094	29.5239
316.535	-48.9344	29.3989
316.539	-48.5594	33.6489
316.542	-50.8094	31.7739
316.546	-48.6844	32.3989
316.55	-46.9344	31.0239
316.553	-48.8094	31.3989
316.557	-48.0594	32.0239
316.561	-50.0594	32.2739
316.564	-49.1844	33.0239
316.568	-49.6844	30.3989
316.572	-51.0594	28.7739
316.575	-48.6844	28.5239
316.579	-49.9344	28.1489
316.583	-49.5594	27.5239
316.586	-49.3094	26.8989
316.59	-49.3094	24.0239
316.594	-46.3094	24.8989
316.597	-49.1844	23.1489
316.601	-50.4344	20.3989
316.604	-50.4344	18.8989
316.608	-51.5594	15.7739
316.612	-53.0594	15.3989
316.615	-52.9344	14.2739
316.619	-53.8094	11.0239
316.623	-56.0594	13.6489
316.626	-55.9344	8.89886
316.63	-56.9344	9.39886
316.634	-56.0594	7.14886
316.637	-56.6844	7.77386
316.641	-58.9344	5.89886
316.645	-58.8094	5.77386
316.648	-58.8094	2.27386
316.652	-58.8094	3.64886
316.656	-57.3094	-0.22614
316.659	-58.9344	0.14887
316.663	-57.5594	-1.10114
316.667	-55.0594	-0.60114
316.67	-55.8094	-2.60114
316.674	-55.5594	-2.47614
316.678	-55.8094	-3.72614
316.681	-55.5594	-3.10114
316.685	-56.1844	-3.10114
316.689	-56.9344	-1.60114
316.692	-57.1844	-0.85114
316.696	-58.5594	1.14886
316.7	-57.5594	2.52386
316.703	-56.1844	4.02386
316.707	-57.1844	5.14886
316.711	-57.6844	7.14886
316.714	-59.3094	8.89886
316.718	-56.9344	10.6489
316.722	-58.8094	12.2739
316.725	-59.1844	14.1489
316.729	-59.0594	13.8989
316.733	-63.0594	14.3989
316.736	-61.5594	14.7739
316.74	-62.6844	14.8989
316.744	-61.8094	17.5239
316.747	-58.9344	17.0239
316.751	-58.6844	18.8989
316.755	-58.3094	19.6489
316.758	-59.4344	21.1489
316.762	-55.3094	22.2739
316.766	-56.5594	21.5239
316.769	-55.5594	23.1489
316.773	-54.5594	25.3989
316.777	-55.3094	25.1489
316.78	-53.1844	26.0239
316.784	-55.0594	27.1489
316.788	-54.3094	26.2739
316.791	-53.4344	26.8989
316.795	-52.9344	29.5239
316.799	-53.9344	29.2739
316.802	-52.6844	29.8989
316.806	-53.0594	30.7739
316.81	-52.4344	31.7739
316.813	-52.1844	32.7739
316.817	-53.6844	33.5239
[truncated: 14,458 more rows]

## Sheet: Fig. 2h
Binding energy (eV)	CZTS-SV nanosheet	Binding energy (eV)	CZTS bulk
175.25	6285.22	175	6806.25
175.2	6183.58	174.95	6521.02
175.15	6437.67	174.9	6764.31
175.1	6348.99	174.85	6844.69
175.05	6278.61	174.8	6760.76
175	6223.42	174.75	6623.81
174.95	6285.47	174.7	6754.32
174.9	6140.94	174.65	6946.22
174.85	6311.53	174.6	6796.96
174.8	6290.91	174.55	6805.06
174.75	6353.69	174.5	6795.8
174.7	6239.37	174.45	6740.6
174.65	6251.5	174.4	6641.7
174.6	6054.54	174.35	6588.56
174.55	6232.75	174.3	6584.27
174.5	6221.22	174.25	6630.02
174.45	6283.78	174.2	6856.04
174.4	6343.7	174.15	6822.23
174.35	6089.23	174.1	6706.65
174.3	6255.44	174.05	6533.19
174.25	6100.58	174	6772.81
174.2	6172.58	173.95	6530.89
174.15	6116.46	173.9	6665.13
174.1	6246.57	173.85	6731.34
174.05	6089.49	173.8	6652.14
174	6066.49	173.75	6625.9
173.95	6146.66	173.7	6704.14
173.9	6085.19	173.65	6580.6
173.85	6020.2	173.6	6609.64
173.8	6082.02	173.55	6608.04
173.75	6104.89	173.5	6424.72
173.7	6068.24	173.45	6607.54
173.65	5905.77	173.4	6662.64
173.6	5888.79	173.35	6457.38
173.55	5950.61	173.3	6510.08
173.5	6035.93	173.25	6666.75
173.45	6014.41	173.2	6442.88
173.4	6110.29	173.15	6610.41
173.35	6037.45	173.1	6574.96
173.3	6073.62	173.05	6391.79
173.25	5991.79	173	6416.92
173.2	5803.98	172.95	6339.17
173.15	5964.6	172.9	6168.95
173.1	6041.38	172.85	6336.63
173.05	5860.11	172.8	6277.01
173	5975.7	172.75	6359.22
172.95	5922.82	172.7	6365.86
172.9	5945.23	172.65	6173.96
172.85	5915.21	172.6	6364.76
172.8	6046.45	172.55	6537.08
172.75	6008.99	172.5	6558.7
172.7	5935.13	172.45	6470.85
172.65	5995.56	172.4	6477.72
172.6	6040.04	172.35	6485.83
172.55	6014.35	172.3	6421.59
172.5	5999.77	172.25	6435.95
172.45	5966.66	172.2	6372.34
172.4	5960.97	172.15	6280.55
172.35	6002.19	172.1	6330.57
172.3	5769.03	172.05	6521.24
172.25	5819.86	172	6395.86
172.2	5696.78	171.95	6188.19
172.15	5725.35	171.9	6369.45
172.1	5820.09	171.85	6414.76
172.05	5872.84	171.8	6401.42
172	5876.3	171.75	6354.98
171.95	5911.9	171.7	6422.15
171.9	5881.87	171.65	6437.66
171.85	5945.89	171.6	6341.57
171.8	5906.93	171.55	6334.38
171.75	5950.77	171.5	6191.74
171.7	5868.07	171.45	6182.08
171.65	5916.33	171.4	6222.71
171.6	5974.62	171.35	6267.42
171.55	5924.85	171.3	6130.55
171.5	5843.88	171.25	6247.45
171.45	5875.53	171.2	6368.43
171.4	5794.42	171.15	6124.41
171.35	5804.93	171.1	6243.99
171.3	5922.84	171.05	6140.52
171.25	5898.39	171	6141.14
171.2	6071.87	170.95	6200.18
171.15	5795.03	170.9	6376.95
171.1	5704.34	170.85	6188.32
171.05	5876.77	170.8	6161.66
171	5867.19	170.75	6215.52
170.95	6023.43	170.7	6325.4
170.9	5858.65	170.65	6251.77
170.85	5718.19	170.6	6095.97
170.8	5836.23	170.55	6342.13
170.75	5917.39	170.5	6102.2
170.7	5939.53	170.45	6004.01
170.65	5819.62	170.4	6287.41
170.6	5792.87	170.35	6111.71
170.55	5873.63	170.3	6340.92
170.5	5909.49	170.25	6321.93
170.45	5986.27	170.2	6198.79
170.4	6014.81	170.15	6256.87
170.35	5882.05	170.1	6420.91
170.3	6120.62	170.05	6267.09
170.25	6130.87	170	6369.22
170.2	6148	169.95	6598.33
170.15	6168.9	169.9	6399.45
170.1	6126.62	169.85	6312.75
170.05	6178.03	169.8	6518.56
170	6124.68	169.75	6562.29
169.95	6286.68	169.7	6376.21
169.9	6420.3	169.65	6401.26
169.85	6408.4	169.6	6577.9
169.8	6312.59	169.55	6546.75
169.75	6461.93	169.5	6592.05
169.7	6718.21	169.45	6587.21
169.65	6702.18	169.4	6585.56
169.6	6697.85	169.35	6519.34
169.55	6618.58	169.3	6611.39
169.5	6617.92	169.25	6934.05
169.45	6720.01	169.2	6812.01
169.4	6776.83	169.15	6601.71
169.35	6904.4	169.1	6535.29
169.3	6977.61	169.05	6768.78
169.25	7158.31	169	6604.97
169.2	7094.32	168.95	6462.55
169.15	6975.65	168.9	6699.1
169.1	6963.82	168.85	6846.62
169.05	6996.27	168.8	6648.75
169	7073.47	168.75	6900.39
168.95	7275.84	168.7	6831.45
168.9	7229.53	168.65	6868.22
168.85	7277.93	168.6	6774.34
168.8	7150.53	168.55	6908.8
168.75	7225.35	168.5	7121.18
168.7	7228.87	168.45	6847.28
168.65	7375.7	168.4	6738.25
168.6	7441.56	168.35	6964.42
168.55	7592.04	168.3	6969.25
168.5	7628.72	168.25	6963.22
168.45	7606.28	168.2	6880.46
168.4	7438.69	168.15	6849.42
168.35	7418.44	168.1	6965.04
168.3	7465.02	168.05	6871.34
168.25	7560.22	168	6910.4
168.2	7714.18	167.95	6898.24
168.15	7847.65	167.9	6838.82
168.1	7528.19	167.85	6963
168.05	7481.88	167.8	6970.26
168	7599.79	167.75	6892.57
167.95	7501.17	167.7	6767.7
167.9	7484.79	167.65	6752.78
167.85	7492.64	167.6	6619.52
167.8	7229.54	167.55	6794.59
167.75	7151.2	167.5	6848.82
167.7	7067.58	167.45	6580.13
167.65	6882.04	167.4	6306.47
167.6	6790.38	167.35	6422.31
167.55	6761.97	167.3	6566.8
167.5	6606.61	167.25	6273.63
167.45	6484.04	167.2	6521.64
167.4	6407.42	167.15	6343.26
167.35	6310.01	167.1	6246.15
167.3	6374.1	167.05	6226.76
167.25	6093.42	167	6311.23
167.2	6227.46	166.95	6229.04
167.15	6293.75	166.9	6134.16
167.1	6259.44	166.85	6087.77
167.05	6038.87	166.8	6021.81
167	5890.43	166.75	5879.89
166.95	5994.72	166.7	6045.46
166.9	5813.05	166.65	6049.03
166.85	5724.8	166.6	5965.93
166.8	5705.87	166.55	5955.97
166.75	5716.7	166.5	6023.36
166.7	5736.3	166.45	6019.05
166.65	5651.94	166.4	6006.25
166.6	5742.3	166.35	5943.21
166.55	5759.89	166.3	6038.46
166.5	5756.02	166.25	6163.77
166.45	5889.89	166.2	6010.58
166.4	5751.99	166.15	5900.31
166.35	5664.9	166.1	5907.74
166.3	5581.1	166.05	5760.02
166.25	5675.31	166	5936.85
166.2	5660.09	165.95	6062.41
166.15	5731.61	165.9	6054.86
166.1	5791.14	165.85	5840.72
166.05	5519.17	165.8	6096.95
166	5600.94	165.75	6054.18
165.95	5591.46	165.7	6057.82
165.9	5571.1	165.65	5967.35
165.85	5808.29	165.6	5915.55
165.8	5566.79	165.55	6183.78
165.75	5579.25	165.5	6210.24
165.7	5827.65	165.45	5932.87
165.65	5707.95	165.4	5846.74
165.6	5675.11	165.35	6160.79
165.55	5553.15	165.3	6187.25
165.5	5765.63	165.25	6033.72
165.45	5716.78	165.2	5922.58
165.4	5608.37	165.15	6092.64
165.35	5673.79	165.1	6165.72
165.3	5796.12	165.05	6208.21
165.25	5778.94	165	6164.63
165.2	5630.07	164.95	6265.05
165.15	5769.78	164.9	6232.26
165.1	5666.69	164.85	6223.16
165.05	5975.88	164.8	6155.53
165	6095.2	164.75	6186.32
164.95	5923.91	164.7	6214.65
164.9	5943.94	164.65	6348.99
164.85	5980.91	164.6	6288.36
164.8	5865.14	164.55	6251.8
164.75	6105.07	164.5	6347.72
164.7	5997.87	164.45	6438.18
164.65	6070.83	164.4	6379.55
164.6	6285.93	164.35	6486.11
164.55	6157.78	164.3	6510.07
164.5	6391.04	164.25	6502.63
164.45	6445.08	164.2	6934.45
164.4	6342.15	164.15	6783.97
164.35	6660.5	164.1	6665.25
164.3	6577.27	164.05	6766.21
164.25	6758.32	164	6958.18
164.2	7014.47	163.95	7020.48
164.15	6964.23	163.9	7077.01
164.1	7143.43	163.85	7024.98
164.05	7127.22	163.8	7015.11
164	7135.01	163.75	7184.9
163.95	7130.75	163.7	7240.2
163.9	7317.24	163.65	7350.63
163.85	7182.39	163.6	7616.71
163.8	7442.77	163.55	7750.76
163.75	7560.43	163.5	7624.11
163.7	7621.1	163.45	7604.06
163.65	7770.95	163.4	7590.1
163.6	7833.18	163.35	7774.99
163.55	7677.32	163.3	7738.65
163.5	8087.41	163.25	8029.29
163.45	8008.93	163.2	8157.88
163.4	8240.76	163.15	8370.07
163.35	8459.73	163.1	8566.4
163.3	8408.43	163.05	8575.61
163.25	8632.83	163	8887.41
163.2	9193.47	162.95	9119.34
163.15	9311.61	162.9	9266.45
163.1	9425.53	162.85	9628.51
163.05	9668.17	162.8	9878.45
163	10154.4	162.75	10234.5
162.95	10250.6	162.7	10360.1
162.9	10860.1	162.65	10870
162.85	11157.8	162.6	11400
162.8	11548.8	162.55	11893.6
162.75	12109.2	162.5	12339.9
162.7	12366.4	162.45	12800.8
162.65	12752.3	162.4	13347.4
162.6	12817.5	162.35	13469.8
162.55	13400.4	162.3	14251.3
162.5	14293.6	162.25	14666
162.45	14417.5	162.2	15211.4
162.4	14294.3	162.15	15517.5
162.35	14619.5	162.1	15676.1
162.3	14681.3	162.05	16203.5
162.25	15034.7	162	16655.4
162.2	15156.5	161.95	16482.3
162.15	15268.4	161.9	16803.1
162.1	15159.2	161.85	16802.7
162.05	15439.8	161.8	16939.4
162	15299	161.75	16894.9
161.95	15368.2	161.7	16753.8
161.9	15209.8	161.65	17063.4
161.85	15365.3	161.6	17015.8
161.8	15374	161.55	17359
161.75	15058.7	161.5	16791.2
161.7	15073.9	161.45	16902.9
161.65	15136.7	161.4	17094.2
161.6	15497.9	161.35	17146.7
161.55	15725.6	161.3	17254.1
161.5	15631	161.25	17673.3
161.45	15910.5	161.2	18054.2
161.4	16025.9	161.15	18643.2
161.35	16688	161.1	18915.6
161.3	16925	161.05	19263
161.25	16967.7	161	19761.4
161.2	17380.9	160.95	20095.6
161.15	17536.3	160.9	20667.8
161.1	17770.2	160.85	21085.2
161.05	17568.9	160.8	21090.1
161	17914	160.75	21209.6
160.95	17813.4	160.7	21297.7
160.9	17713.2	160.65	20841.2
160.85	17124.2	160.6	20203.3
160.8	16967.4	160.55	19747.2
160.75	16319.4	160.5	19197.6
160.7	15574.8	160.45	18583.2
160.65	15062.5	160.4	17798.2
160.6	14218.2	160.35	16742.3
160.55	13150.7	160.3	15670
160.5	12475.2	160.25	14507.6
160.45	11619.2	160.2	13688.7
160.4	10909.6	160.15	12361.2
160.35	10225.8	160.1	11425.4
160.3	9188.53	160.05	10690.7
160.25	8309.08	160	9615.77
160.2	7829.61	159.95	8952.62
160.15	7345.52	159.9	8333.35
160.1	6822.46	159.85	7627.5
160.05	6440.04	159.8	7184.74
160	6269.18	159.75	6854.55
159.95	5852.32	159.7	6337.48
159.9	5774.27	159.65	6363.04
159.85	5413.99	159.6	6107.78
159.8	5421.51	159.55	6046.31
159.75	5269.95	159.5	5867.63
159.7	5324.96	159.45	5708.28
159.65	5215.9	159.4	5595.45
159.6	5022.6	159.35	5441.64
159.55	5072.92	159.3	5426.67
159.5	4986.85	159.25	5445.16
159.45	5033.62	159.2	5455.82
159.4	4856.49	159.15	5262.97
159.35	4856.11	159.1	5235.73
159.3	4923.98	159.05	5394.66
159.25	4888.53	159	5162.82
159.2	4769.03	158.95	5272.3
159.15	4971.72	158.9	5406.91
159.1	5007.18	158.85	5206.42
159.05	4975.67	158.8	5244.81
159	4877.88	158.75	5327.07
158.95	4846.62	158.7	5462.85
158.9	4757.5	158.65	5439.09
158.85	4822.34	158.6	5196.17
158.8	4925.13	158.55	5193.18
158.75	4891.46	158.5	5103.14
158.7	4809.75	158.45	5256.74
158.65	4821	158.4	5262.91
158.6	4719.05	158.35	5200.75
158.55	4774.94	158.3	5245.23
158.5	4772.45	158.25	5286.72
158.45	4731.95	158.2	5305.89
158.4	4751.22	158.15	5184.08
158.35	4721.34	158.1	5254.47
158.3	4773.24	158.05	5165.97
158.25	4696.97	158	5106.98
158.2	4772.63	157.95	5184.03
158.15	4761.65	157.9	5119.43
158.1	4843.62	157.85	5029.36
158.05	5015.43	157.8	5099.91
158	5012.77	157.75	5194.95
157.95	4799.01	157.7	5204.9
157.9	4960.16	157.65	5151.1
157.85	4823.73	157.6	5145.13
157.8	4857.87	157.55	5234.42
157.75	4847.88	157.5	5034.02
157.7	4657.23	157.45	5170.51
157.65	4744.35	157.4	5219.64
157.6	4742.73	157.35	5221.16
157.55	4586.6	157.3	5390.48
157.5	4584.07	157.25	5183.32
157.45	4759.47	157.2	5168.56
157.4	4850.82	157.15	5194.19
157.35	4861.81	157.1	5152.3
157.3	4798.85	157.05	5055.82
157.25	4615.07	157	5336.23
157.2	4706.99	156.95	5225.6
157.15	4701.39	156.9	5213.66
157.1	4711.61	156.85	5028.91
157.05	4755.83	156.8	5248.26
157	4720.99	156.75	5242.29
156.95	4665.13	156.7	5280.18
156.9	4632.9	156.65	5195.59
156.85	4790.7	156.6	5082.93
156.8	4798.99	156.55	5176.06
156.75	4766.01	156.5	5249.39
156.7	4765.55	156.45	5302.19
156.65	4731.49	156.4	5307.12
156.6	4889.24	156.35	5159.83
156.55	4804.34	156.3	5123.98
156.5	4783.66	156.25	5089.68
156.45	4912.98	156.2	4979.33
156.4	4877.97	156.15	5121.36
156.35	4744.17	156.1	5294.89
156.3	4699.77	156.05	5202.83
156.25	4728.49	156	5082.52
156.2	4603.64	155.95	5040.97
156.15	4753.5	155.9	5057.82
156.1	4778.47	155.85	5194.66
156.05	4615.6	155.8	5270.23
156	4705.94	155.75	5177.75
155.95	4579.09	155.7	5107.75
155.9	4769.42	155.65	5285.63
155.85	4707.54	155.6	5258.96
155.8	4716.86	155.55	5138.69
155.75	4900.86	155.5	4941.23
155.7	4899.95	155.45	5134.91
155.65	4767.12	155.4	5092.05
155.6	4786.38	155.35	5162.67
155.55	4801.02	155.3	5089.49
155.5	4739.58	155.25	5104.21
155.45	4759.78	155.2	5063.36
155.4	4627.27	155.15	5216.76
155.35	4634.83	155.1	5091.98
155.3	4659.43	155.05	5000.67
155.25	4685.17	155	5146.55
155.2	4670.5	154.95	5121.68
155.15	4770.76	154.9	4998.48
155.1	4634.71	154.85	5052.61
155.05	4757.87	154.8	5013.17
155	4718.43	154.75	5065.01
154.95	4748.39	154.7	5193.79
154.9	4889.07	154.65	5062.98
154.85	4774.32	154.6	5197.87
154.8	4602.95	154.55	5227.41
154.75	4950.51	154.5	4983.62
154.7	4959.86	154.45	5257.79
154.65	4923.97	154.4	5177.5
154.6	4729.77	154.35	5089.2
154.55	4786.11	154.3	5168.71
154.5	4774.21	154.25	5172.59
154.45	4927.91	154.2	5157.97
154.4	4908.8	154.15	5090.1
154.35	4629.85	154.1	5251.99
154.3	4688.15	154.05	5091.24
154.25	4778.92	154	5008.3

## Sheet: Fig. 2i
Energy (eV)	Cu foil (reference)	CZTS-SV nanosheet	CZTS bulk
8766.86	0.00168	-14.491	-1.50057
8767.54	0.00183	-13.5236	-1.39944
8768.23	0.00187	-12.5264	-1.2952
8768.94	0.00191	-11.5197	-1.18997
8769.64	0.00185	-10.5111	-1.08452
8770.34	0.00184	-9.50223	-0.97907
8771.04	0.00183	-8.50622	-0.87495
8771.74	0.00184	-7.50078	-0.76984
8772.45	0.00185	-6.49516	-0.66472
8773.15	0.00182	-5.49124	-0.55977
8773.85	0.00179	-4.48159	-0.45423
8774.57	0.00179	-3.44949	-0.34633
8775.27	0.00176	-2.45435	-0.24231
8775.96	0.00175	-1.45905	-0.13826
8776.66	0.00176	-0.45988	-0.03381
8777.36	0.00172	0.01596	0.01361
8778.07	0.00169	0.01659	0.01291
8778.77	0.00164	0.01559	0.01285
8779.48	0.00163	0.01513	0.013
8780.18	0.00164	0.01449	0.0127
8780.88	0.00163	0.01464	0.01215
8781.58	0.0016	0.01445	0.0122
8782.29	0.00154	0.01355	0.01285
8782.99	0.00151	0.01454	0.0128
8783.69	0.00149	0.01541	0.01195
8784.4	0.00149	0.01387	0.01106
8785.1	0.0015	0.0125	0.01093
8785.8	0.0015	0.01248	0.01203
8786.51	0.00147	0.01255	0.01271
8787.22	0.00144	0.01332	0.01265
8787.92	0.00139	0.0134	0.01178
8788.62	0.0014	0.01254	0.01048
8789.33	0.00142	0.01198	0.00982
8790.04	0.00139	0.01084	0.00983
8790.74	0.00138	0.01029	0.01048
8791.46	0.00133	0.01029	0.01045
8792.18	0.00131	0.0102	0.0095
8792.89	0.00126	0.01057	0.00913
8793.59	0.00125	0.01156	0.00975
8794.3	0.00124	0.01061	0.00961
8795	0.00123	0.0094	0.00985
8795.71	0.0012	0.00976	0.01022
8796.41	0.00112	0.0098	0.00984
8797.12	0.00111	0.01145	0.00959
8797.83	0.0011	0.01148	0.00963
8798.53	0.0011	0.00922	0.00905
8799.24	0.00111	0.00794	0.00898
8799.95	0.00112	0.01009	0.00798
8800.65	0.00109	0.00966	0.00766
8801.36	0.00106	0.0096	0.00749
8802.07	0.00107	0.0114	0.00696
8802.77	0.00108	0.00922	0.00698
8803.48	0.00107	0.00828	0.00782
8804.19	0.00106	0.00798	0.00815
8804.9	0.00103	0.00858	0.00729
8805.61	0.000978312	0.00982	0.0068
8806.29	0.00102	0.00899	0.00597
8806.98	0.000947565	0.00812	0.006
8807.66	0.00098459	0.0068	0.00602
8808.36	0.000897121	0.00691	0.00688
8809.04	0.000922798	0.0078	0.00625
8809.71	0.000918617	0.00849	0.0054
8810.37	0.000887962	0.0094	0.00572
8811.04	0.00088205	0.00812	0.00499
8811.71	0.000841572	0.00624	0.00483
8812.38	0.00082148	0.00587	0.00591
8813.06	0.000697772	0.00569	0.00604
8813.74	0.000688102	0.00607	0.00514
8814.41	0.000700978	0.00696	0.00477
8815.08	0.000709638	0.00729	0.00602
8815.76	0.000760159	0.00587	0.00518
8816.44	0.000783181	0.00566	0.00527
8817.12	0.000709915	0.00511	0.00515
8817.83	0.000700082	0.00529	0.00334
8818.52	0.000755553	0.00561	0.00532
8819.19	0.000720762	0.0065	0.0042
8819.86	0.00071831	0.0072	0.00636
8820.53	0.000711455	0.00731	0.0061
8821.2	0.000668345	0.00585	0.00427
8821.88	0.000644646	0.00667	0.00401
8822.55	0.000605675	0.00534	0.00359
8823.25	0.000619394	0.00447	0.00439
8823.92	0.000602658	0.00492	0.00345
8824.59	0.000608133	0.00444	0.00459
8825.26	0.00052034	0.00392	0.00416
8825.94	0.000464195	0.00272	0.00277
8826.65	0.000454388	0.00352	0.00207
8827.33	0.000483734	0.00441	0.00336
8828.02	0.000530748	0.00335	0.00347
8828.71	0.000463455	0.00366	0.00345
8829.39	0.000513683	0.00473	0.00381
8830.07	0.000490924	0.00471	0.00226
8830.74	0.000505372	0.00347	0.00371
8831.42	0.000434053	0.00247	0.00348
8832.11	0.000409276	0.00408	0.00512
8832.79	0.000449211	0.00533	0.00522
8833.47	0.000411326	0.00408	0.00444
8834.16	0.000365522	0.00688	0.00189
8834.85	0.000398681	0.00424	0.00219
8835.53	0.000367714	0.00292	0.00141
8836.22	0.00035377	0.00177	0.000932647
8836.91	0.000372567	0.00267	0.00297
8837.59	0.000291386	0.0028	0.00141
8838.28	0.000317072	0.00113	0.00098989
8838.97	0.000276819	0.00103	0.00192
8839.67	0.000322739	0.0016	0.00118
8840.37	0.000286371	0.000768892	0.00214
8841.06	0.000251912	0.000454346	0.0022
8841.75	0.000258936	0.000450883	0.00167
8842.42	0.00022223	0.00128	0.00102
8843.09	0.000229483	0.00111	0.00126
8843.76	0.000195947	0.00149	0.000972807
8844.46	0.000223318	0.0023	0.00193
8845.14	0.000198542	0.00216	0.00126
8845.83	0.000203857	0.00208	0.000411995
8846.53	0.000145328	0.0014	0.00129
8847.24	0.000135935	0.000231955	0.000738154
8847.93	0.000173625	0.00042946	0.00104
8848.62	0.000121573	0.000996593	0.000165714
8849.3	8.4358e-05	0.00166	0.00112
8849.99	0.000134327	0.000322721	-0.000481749
8850.68	8.89225e-05	-0.000139349	0.000628434
8851.37	0.000102599	0.00105	-0.000910597
8852.06	0.000130766	0.00028989	0.000446032
8852.78	4.30296e-05	-0.000681466	-0.0009811
8853.47	0.000102927	0.000796629	0.000513936
8854.18	7.42202e-05	-0.00136	-0.00122
8854.89	7.18136e-05	-0.000765141	-0.00131
8855.59	2.1677e-05	0.000500185	-0.000154917
8856.29	2.07453e-06	0.000405379	-0.00123
8857	9.5592e-06	-0.000918515	-0.00132
8857.68	8.26755e-06	-0.00163	-0.00121
8858.37	-2.53766e-05	-0.000949723	-0.000574436
8859.06	1.70322e-05	-0.000761529	-1.37585e-05
8859.74	-4.15116e-05	0.00082392	8.75264e-05
8860.43	-4.53702e-05	0.000494404	-0.000305798
8861.12	-3.33346e-05	0.000225953	-0.00117
8861.83	-4.57834e-05	-0.00218	-0.00112
8862.53	-8.91256e-05	-0.000608741	0.000216767
8863.24	-0.000111116	-0.00177	0.000525419
8863.96	-6.62672e-05	-0.00143	-0.00136
8864.68	-6.2253e-05	-0.00143	-0.00174
8865.38	-8.64268e-05	-0.0011	-0.00203
8866.08	-0.000117762	-0.00139	-0.00201
8866.8	-0.000141502	-0.0013	-0.00206
8867.52	-0.000109049	-0.00162	-0.000382058
8868.22	-0.000128548	-0.0012	-0.000116021
8868.93	-0.000161109	-0.000347011	-0.00136
8869.63	-0.000107776	-0.00141	-0.00263
8870.34	-0.000147654	-0.00191	-0.00247
8871.04	-0.000191399	-0.00151	-0.00151
8871.75	-0.000197841	-0.00188	-0.00090357
8872.46	-0.000187652	-0.00172	-0.00193
8873.17	-0.000157915	-0.00204	-0.00142
8873.88	-0.000191877	-0.00177	-0.00139
8874.59	-0.000191075	-0.000841427	-0.00106
8875.31	-0.000175277	-0.00165	-0.000344839
8876.02	-0.000200792	-0.00256	-0.000569611
8876.73	-0.000222468	-0.00107	-0.000845586
8877.45	-0.000234519	-0.000450709	-0.0016
8878.17	-0.00023576	-0.00159	-0.00244
8878.88	-0.000238103	-0.00202	-0.00134
8879.6	-0.000247347	-0.00161	-0.000961713
8880.32	-0.000277923	-0.00125	-0.00126
8881.04	-0.000283798	-0.00196	-0.00187
8881.76	-0.000253259	-0.00151	-0.00286
8882.48	-0.000229846	-0.00121	-0.00232
8883.2	-0.000266038	-0.00168	-0.00118
8883.92	-0.000282779	-0.00252	-0.00127
8884.64	-0.000294754	-0.00178	-0.002
8885.36	-0.000323096	-0.000749719	-0.00257
8886.08	-0.000289539	-0.00168	-0.00159
8886.8	-0.000265326	-0.00131	-0.00197
8887.52	-0.000280413	-0.00288	-0.00249
8888.25	-0.00030568	-0.00266	-0.00252
8888.97	-0.000321889	-0.0029	-0.00218
8889.69	-0.000334197	-0.00177	-0.00116
8890.41	-0.000282002	-0.00289	-0.000692333
8891.13	-0.000287778	-0.00215	-0.00132
8891.85	-0.000306591	-0.00142	-0.00243
8892.58	-0.000322251	-0.00356	-0.0029
8893.3	-0.000364	-0.00309	-0.00205
8894.02	-0.000330739	-0.00366	-0.000972229
8894.75	-0.000323524	-0.00354	-0.00119
8895.47	-0.000300569	-0.00413	-0.000951425
8896.19	-0.000305423	-0.00302	-0.000790799
8896.92	-0.00032995	-0.00243	-0.00191
8897.64	-0.000359888	-0.00129	-0.00246
8898.37	-0.000300997	-0.00022762	-0.0017
8899.11	-0.00033224	-0.00211	-0.00117
8899.91	-0.000310273	0.000348239	-0.000672472
8900.7	-0.000329676	-0.00155	-0.00231
8901.43	-0.000383086	-0.00115	-0.00164
8902.15	-0.000371886	-0.00306	-0.000997826
8902.88	-0.000317392	-0.00232	-0.000161876
8903.61	-0.000343368	-0.00115	-0.00187
8904.34	-0.000363831	-0.00154	-0.000463258
8905.07	-0.000338166	-0.000289573	-0.000860662
8905.79	-0.000311901	-0.00353	-0.0021
8906.52	-0.000315312	-0.00235	-0.00228
8907.27	-0.000324671	-0.00189	-0.000635308
8907.99	-0.00032106	1.65081e-05	-0.0011
8908.72	-0.000372807	-0.000527726	-0.00274
8909.46	-0.000309767	-0.00158	-0.00205
8910.18	-0.000341665	-0.00346	-0.000884382
8910.91	-0.000358002	-0.00281	-0.000893453
8911.63	-0.000353684	-0.00143	-0.00101
8912.37	-0.000293908	-0.00222	-0.000923226
8913.11	-0.000306124	-0.00198	-0.000824545
8913.84	-0.000285306	-0.00221	-0.000484935
8914.57	-0.000271852	-0.000627547	-0.000579387
8915.29	-0.000294589	-0.00129	-0.00109
8916.07	-0.000251735	-0.000741423	-0.00048284
8916.8	-0.00027092	-0.000970394	-0.000128368
8917.53	-0.00028293	-0.00134	-0.00101
8918.26	-0.000254681	-0.00259	-0.00142
8918.99	-0.000224563	-0.00212	-0.000202512
8919.72	-0.000217254	-0.000791333	0.000161624
8920.46	-0.000235168	0.000588889	-0.000568994
8921.19	-0.000224843	0.00104	-8.29683e-06
8921.9	-0.000242412	-2.19944e-05	-0.000128401
8922.58	-0.000240092	-0.000260123	-0.00116
8923.26	-0.000206272	-0.00176	-0.00045404
8923.95	-0.00019567	-0.00199	-0.000703902
8924.65	-0.000166591	-0.000326706	-4.81967e-05
8925.34	-0.000126513	0.000632889	-0.000668398
8926.03	-0.000118085	0.000740586	-0.000891858
8926.71	-0.000110588	-0.000209534	-0.000549521
8927.4	-9.07867e-05	0.00049614	7.75707e-06
8928.08	-0.000108353	-0.000109884	0.000177327
8928.78	-5.74237e-05	0.000900608	0.00129
8929.48	-7.89815e-05	0.00192	-0.000131552
8930.18	-6.02284e-05	0.0016	-0.00033171
8930.86	-2.44239e-05	0.00119	0.00177
8931.55	-2.26305e-05	0.000363458	0.000432546
8932.24	3.22869e-05	6.40145e-06	0.000768326
8932.92	5.40991e-05	0.000951307	0.000790359
8933.63	9.80191e-05	0.00254	0.00053589
8934.32	0.000120688	0.00151	0.00195
8935.01	0.00013504	0.000518457	0.001
8935.69	0.000178983	0.00285	0.00242
8936.38	0.000193578	0.00367	0.0011
8937.07	0.00025337	0.00229	0.00255
8937.78	0.000303115	0.00152	0.00138
8938.48	0.000301403	0.00153	0.0015
8939.17	0.000323123	0.00202	0.00316
8939.87	0.000406136	0.00207	0.00242
8940.57	0.000449014	0.00176	0.00189
8941.25	0.000507316	0.00285	0.00336
8941.95	0.000565594	0.00293	0.00242
8942.66	0.000580359	0.00163	0.00329
8943.37	0.000680923	0.00246	0.0018
8944.06	0.000689485	0.00364	0.00153
8944.77	0.00078896	0.00489	0.00189
8945.46	0.0008229	0.00487	0.00288
8946.15	0.000938871	0.00398	0.00243
8946.84	0.00101	0.00379	0.00402
8947.53	0.00111	0.00484	0.00407
8948.24	0.00122	0.00457	0.00378
8948.96	0.00133	0.00473	0.0053
8949.67	0.00141	0.00557	0.00527
8950.4	0.00154	0.00568	0.00471
8951.1	0.0017	0.00546	0.00431
8951.8	0.0018	0.00607	0.00589
8952.56	0.00199	0.0068	0.00609
8953.26	0.00211	0.00634	0.00501
8953.96	0.00231	0.0068	0.0056
8954.67	0.00251	0.00759	0.0066
8955.39	0.0028	0.00831	0.00671
8956.11	0.00301	0.00748	0.0076
8956.81	0.00334	0.00966	0.00654
8957.55	0.00363	0.00957	0.00675
8958.27	0.00408	0.00962	0.00897
8958.98	0.00445	0.0093	0.00767
8959.7	0.005	0.01004	0.00951
8960.4	0.00562	0.01102	0.00978
8961.1	0.00646	0.01167	0.01059
8961.81	0.00738	0.01245	0.01022
8962.51	0.00859	0.01306	0.01199
8963.21	0.01026	0.01626	0.0117
8963.91	0.01258	0.01736	0.0119
8964.62	0.01609	0.01571	0.01345
8965.34	0.02227	0.01933	0.01403
8966.06	0.03468	0.01954	0.01614
8966.79	0.06539	0.01976	0.01653
8967.49	0.13119	0.02108	0.01723
8968.2	0.21317	0.02591	0.02013
8968.9	0.25973	0.02499	0.02119
8969.63	0.27175	0.03099	0.02352
8970.34	0.26106	0.03122	0.02655
8971.06	0.24702	0.03741	0.03106
8971.78	0.24716	0.04092	0.0381
8972.49	0.26633	0.05142	0.04625
8973.21	0.29332	0.06719	0.05936
8973.92	0.31808	0.08482	0.07634
8974.67	0.344	0.11258	0.10201
8975.4	0.37825	0.16038	0.14887
8976.14	0.42438	0.2364	0.2145
8976.85	0.48555	0.33037	0.28601
8977.58	0.56462	0.42807	0.35938
8978.31	0.66253	0.53044	0.43359
8979.01	0.76787	0.65652	0.51527
8979.72	0.87946	0.81024	0.59745
8980.43	0.98154	0.90393	0.65483
8981.15	1.06322	0.91456	0.68603
8981.87	1.09525	0.87454	0.69923
8982.57	1.07917	0.8229	0.71202
8983.28	1.03474	0.79166	0.735
8983.99	0.98067	0.79513	0.76732
8984.72	0.92994	0.81803	0.80205
8985.47	0.88877	0.83146	0.83398
8986.2	0.86497	0.8395	0.86531
8986.93	0.86122	0.85661	0.89992
8987.69	0.88134	0.88377	0.94366
8988.42	0.92721	0.91151	0.99035
8989.16	0.9948	0.93312	1.03368
8989.9	1.06894	0.94921	1.06353
8990.64	1.12415	0.9614	1.07916
8991.38	1.13714	0.9721	1.08635
8992.12	1.10879	0.98543	1.09197
8992.85	1.0571	0.99421	1.09169
8993.6	1.00019	0.99646	1.08918
8994.34	0.95394	0.99273	1.0834
8995.11	0.91845	0.9835	1.07217
8995.85	0.89068	0.97405	1.06004
8996.58	0.86437	0.96578	1.04605
8997.32	0.83766	0.96125	1.03362
8998.07	0.81562	0.9641	1.0209
8998.81	0.80148	0.96821	1.00742
8999.57	0.79649	0.97895	0.99852
9000.31	0.79878	0.9845	0.99267
9001.05	0.80489	0.99562	0.98978
9001.79	0.81295	1.00144	0.98897
9002.53	0.82307	1.01066	0.98847
9003.26	0.83555	1.02086	0.98738
9004.01	0.85284	1.02749	0.98544
9004.75	0.87372	1.02698	0.98274
9005.49	0.89779	1.02843	0.97968
9006.23	0.92447	1.02	0.97472
9006.97	0.95094	1.00769	0.96751
9007.72	0.97766	0.99357	0.95919
9008.46	1.00345	0.9818	0.95191
9009.2	1.02877	0.96797	0.94445
9009.94	1.05441	0.95582	0.93557
9010.69	1.07981	0.94625	0.92565
9011.43	1.10358	0.93645	0.91624
9012.17	1.12461	0.92758	0.90923
9012.91	1.1393	0.91922	0.9021
9013.65	1.14532	0.91105	0.89374
9014.4	1.14134	0.90103	0.88687
9015.14	1.12815	0.89493	0.88225
9015.88	1.10625	0.89022	0.87872
9016.63	1.08071	0.88595	0.87604
9017.38	1.05314	0.88346	0.87391
9018.12	1.02487	0.88263	0.87244
9018.87	0.99682	0.88364	0.87223
9019.61	0.97166	0.88784	0.87473
9020.35	0.94906	0.89427	0.87972
9021.09	0.93111	0.90416	0.88356
9021.84	0.9172	0.91359	0.88704
9022.58	0.907	0.91924	0.89353
9023.33	0.89962	0.93093	0.90113
9024.07	0.89558	0.93949	0.9073
9024.81	0.89411	0.95079	0.91459
9025.56	0.89548	0.95482	0.92081
9026.3	0.89914	0.95765	0.92506
9027.05	0.90476	0.95738	0.93265
9027.79	0.91198	0.95841	0.93898
9028.54	0.91976	0.95947	0.94453
9029.29	0.92698	0.95936	0.94984
9030.04	0.93238	0.95867	0.95461
9030.79	0.93508	0.96006	0.95841
9031.53	0.93483	0.96365	0.96288
9032.29	0.93292	0.96358	0.96705
9033.03	0.93015	0.96675	0.97318
9033.78	0.92861	0.96776	0.97761
9034.53	0.92914	0.97259	0.98148
9035.27	0.93288	0.97805	0.98586
9036.03	0.93937	0.98374	0.99013
9036.77	0.9473	0.98681	0.99574
9037.52	0.9561	0.9914	0.99975
9038.27	0.96426	0.99778	1.00513
9039	0.97052	1.00489	1.00969
9039.71	0.9742	1.01085	1.01339
9040.42	0.97632	1.01451	1.01673
9041.13	0.97681	1.01986	1.02163
9041.83	0.97699	1.02529	1.02329
9042.54	0.97781	1.02977	1.02585
9043.25	0.98004	1.03345	1.02972
9043.96	0.98425	1.03819	1.03196
9044.67	0.99027	1.04011	1.0338
9045.4	0.9985	1.04089	1.03616
9046.13	1.00814	1.04038	1.03757
9046.84	1.01835	1.03948	1.03935
9047.55	1.02829	1.0403	1.03928
9048.26	1.03828	1.04092	1.03897
9048.96	1.04668	1.03967	1.03978
9049.67	1.05364	1.03735	1.03958
9050.38	1.05986	1.03451	1.03864
9051.1	1.06585	1.0329	1.03756
9051.81	1.07157	1.03246	1.03656
9052.51	1.0779	1.031	1.03433
9053.22	1.08411	1.02724	1.03266
9053.93	1.09086	1.02422	1.03121
9054.64	1.09885	1.02411	1.02945
9055.36	1.10742	1.01966	1.02688
9056.07	1.11719	1.01946	1.02428
9056.77	1.12731	1.01623	1.02206
9057.48	1.13814	1.01501	1.01918
9058.19	1.1478	1.01223	1.01675
9058.9	1.15592	1.00903	1.01401
9059.63	1.16154	1.0058	1.01224
9060.36	1.16448	1.00077	1.01008
9061.07	1.16501	0.9977	1.00717
9061.79	1.162	0.99434	1.00189
9062.51	1.15568	0.99275	0.99927
9063.21	1.14683	0.98817	0.99524
9063.93	1.13625	0.98515	0.99287
9064.65	1.12241	0.9841	0.98847
9065.4	1.1075	0.9794	0.98449
9066.17	1.09117	0.97784	0.98272
9066.9	1.07596	0.97589	0.98125
9067.62	1.06129	0.97309	0.97695
9068.33	1.04844	0.97125	0.97654
9069.04	1.03638	0.96908	0.97366
9069.75	1.02511	0.96744	0.97179
9070.46	1.01414	0.96742	0.96985
9071.19	1.00381	0.96608	0.96733
9071.91	0.99395	0.96587	0.96621
9072.65	0.98414	0.96355	0.96368
9073.4	0.97611	0.96121	0.96262
9074.13	0.96971	0.96126	0.96205
9074.83	0.96479	0.96103	0.96163
9075.56	0.96137	0.96093	0.96095
9076.28	0.95876	0.96069	0.95921
9077	0.9565	0.95961	0.95897
9077.72	0.953	0.95759	0.95772
9078.44	0.94835	0.95534	0.95569
9079.2	0.94195	0.9553	0.95557
9079.94	0.93418	0.95738	0.9572
9080.67	0.92556	0.95751	0.95764
9081.41	0.91591	0.95771	0.9566
9082.13	0.90647	0.95915	0.95653
9082.86	0.89775	0.96109	0.95817
9083.58	0.88985	0.96263	0.95935
9084.3	0.88305	0.96311	0.95874
9085.01	0.87762	0.96384	0.96052
9085.75	0.87358	0.96662	0.96158
9086.48	0.8717	0.96785	0.96259
9087.21	0.87141	0.96867	0.96356
9087.94	0.8735	0.97224	0.96476
9088.69	0.87704	0.97559	0.9661
9089.4	0.88193	0.97597	0.96739
9090.13	0.88784	0.97746	0.96966
9090.85	0.89457	0.98025	0.97082
9091.58	0.90347	0.98322	0.97293
9092.31	0.91217	0.98648	0.97558
9093.04	0.92236	0.98704	0.97699
9093.8	0.93266	0.98787	0.97805
9094.55	0.94289	0.9915	0.9794
9095.28	0.95238	0.9924	0.98079
9096.03	0.96149	0.99465	0.98223
9096.75	0.9705	0.99553	0.98342
9097.5	0.97851	0.99682	0.98568
9098.23	0.98602	1.00018	0.98689
9098.95	0.99204	0.99861	0.98826
9099.67	0.99707	0.99913	0.9909
9100.39	1.00152	1.00213	0.99345
9101.12	1.00548	1.00508	0.9949
9101.86	1.00722	1.00739	0.99535
9102.61	1.00906	1.00807	0.99642
9103.35	1.0094	1.01038	0.99814
9104.09	1.00996	1.01185	0.99957
9104.85	1.00987	1.01437	1.00119
9105.59	1.00929	1.01486	1.00276
9106.34	1.01006	1.01492	1.00462
9107.09	1.01062	1.0178	1.00616
9107.85	1.01283	1.01727	1.006
9108.62	1.01641	1.01715	1.0065
9109.37	1.02173	1.01635	1.00677
9110.12	1.0295	1.01878	1.008
9110.87	1.03939	1.01717	1.00994
9111.62	1.05122	1.01914	1.01092
9112.38	1.06574	1.0177	1.01087
9113.13	1.08119	1.01795	1.01187
9113.89	1.09825	1.0168	1.01225
9114.64	1.11595	1.01638	1.01158
9115.4	1.13331	1.01542	1.01256
9116.15	1.14923	1.01525	1.0133
9116.9	1.16425	1.01351	1.01331
9117.67	1.17614	1.01606	1.01238
9118.42	1.18416	1.0142	1.01186
9119.17	1.19039	1.01342	1.01298
9119.94	1.19397	1.01278	1.01361
9120.69	1.19504	1.01141	1.0129
9121.45	1.19453	1.01016	1.01239
9122.22	1.19228	1.00992	1.01141
9122.98	1.18855	1.00961	1.00966
9123.74	1.18401	1.00906	1.01209
9124.49	1.17863	1.00897	1.01179
9125.26	1.17387	1.00788	1.01264
9126.02	1.16757	1.00821	1.01206
9126.78	1.1612	1.00773	1.01117
9127.54	1.15349	1.00761	1.01047
9128.3	1.14522	1.0076	1.01049
9129.06	1.13623	1.00724	1.01058
9129.81	1.12665	1.00708	1.01
9130.58	1.11614	1.00633	1.00987
9131.34	1.10418	1.00505	1.00825
9132.1	1.09203	1.00399	1.00704
9132.86	1.07928	1.0051	1.00793
9133.62	1.06564	1.00538	1.00898
9134.38	1.05191	1.00241	1.00721
9135.13	1.03755	1.0011	1.00578
9135.9	1.02314	1.00084	1.0047
9136.66	1.00901	1.00133	1.00458
9137.42	0.99529	1.0019	1.00453
9138.18	0.98106	1.0013	1.00447
9139	0.96682	0.99948	1.0048
9139.76	0.95307	0.99941	1.00392
9140.52	0.94014	0.99785	1.0016
9141.27	0.92754	0.99691	1.00137
9142.04	0.9157	0.99718	1.00179
9142.8	0.90441	0.99616	1.00165
9143.56	0.89461	0.99345	1.00048
9144.33	0.886	0.99259	0.99872
9145.09	0.87919	0.99185	0.99837
9145.85	0.87372	0.99225	0.99952
9146.62	0.86993	0.99269	0.99909
9147.39	0.86789	0.99248	0.99732
9148.15	0.86816	0.99172	0.9966
9148.92	0.86988	0.98981	0.99594
9149.68	0.87364	0.98935	0.99564
9150.45	0.87881	0.99022	0.99623
9151.22	0.88518	0.99086	0.99586
9151.99	0.89323	0.99061	0.99398
9152.75	0.90279	0.98986	0.99403
9153.52	0.91309	0.9911	0.99368
9154.29	0.92405	0.99094	0.99379
9155.07	0.9354	0.98969	0.99426
9155.83	0.94644	0.98786	0.99379
9156.6	0.958	0.9872	0.99149
9157.37	0.96862	0.98957	0.99292
9158.13	0.97871	0.98977	0.99336
9158.89	0.98763	0.98923	0.99318
9159.66	0.99581	0.98821	0.99137
9160.39	1.00226	0.98752	0.99167
9161.12	1.00891	0.98796	0.99229
9161.84	1.0137	0.98866	0.9921
9162.58	1.01786	0.99039	0.99275
9163.31	1.02117	0.99028	0.99314
9164.03	1.02393	0.98877	0.99256
9164.75	1.0253	0.98864	0.99345
9165.48	1.02639	0.98977	0.99417
9166.21	1.02688	0.9902	0.99328
9166.93	1.0266	0.99144	0.99242
9167.66	1.02621	0.9934	0.99192
9168.39	1.02489	0.99488	0.99207
9169.12	1.02362	0.99323	0.99233
9169.84	1.02202	0.99433	0.99324
9170.57	1.02056	0.99572	0.99366
9171.33	1.01912	0.9947	0.99438
9172.07	1.01809	0.99478	0.99443
9172.81	1.01752	0.99662	0.99357
9173.53	1.01716	0.99785	0.99346
9174.26	1.01649	0.9981	0.99504
9174.99	1.01646	0.99857	0.9958
9175.72	1.01636	0.9994	0.99648
9176.47	1.01631	1.00008	0.99606
9177.21	1.01607	1.00067	0.99524
9177.98	1.01611	1.00009	0.99707
9178.72	1.01565	1.00085	0.99728
9179.44	1.01435	1.0021	0.99688
9180.18	1.0133	1.00412	0.99819
9180.9	1.01167	1.00332	0.99837
9181.64	1.01019	1.00194	0.99923
9182.38	1.0087	1.00292	0.9988
9183.12	1.00752	1.0035	0.99887
9183.87	1.00599	1.00413	0.99887
9184.62	1.00539	1.00455	1
9185.34	1.00573	1.00609	0.99967
9186.07	1.00629	1.00723	1.00004
9186.8	1.00813	1.00725	1.00108
9187.54	1.01084	1.00713	1.00181
9188.31	1.0151	1.00842	1.00032
9189.07	1.02012	1.00875	1.00122
9189.81	1.02608	1.00856	1.0014
9190.56	1.03333	1.00872	1.00391
9191.29	1.041	1.00809	1.00236
9192.03	1.04812	1.0067	1.00389
9192.76	1.05556	1.00757	1.00407
9193.5	1.06274	1.00821	1.00475
9194.25	1.06995	1.00756	1.00334
9195.01	1.07576	1.00875	1.00267
9195.76	1.08112	1.01031	1.00458
9196.52	1.08517	1.01067	1.0051
9197.28	1.088	1.00964	1.0059
9198.01	1.08984	1.00972	1.00434
9198.74	1.09116	1.00993	1.00545
9199.47	1.09169	1.01038	1.00505
9200.22	1.0921	1.01175	1.00434
9200.95	1.09157	1.01076	1.0059
9201.72	1.09102	1.00974	1.00547
9202.53	1.09005	1.00963	1.00555
9203.27	1.0887	1.0102	1.00603
9204.03	1.08705	1.00983	1.00487
9204.78	1.08483	1.00988	1.00556
9205.54	1.08198	1.00957	1.00637
9206.3	1.07887	1.0104	1.00486
9207.06	1.07576	1.00797	1.00475
9207.8	1.07195	1.00859	1.00546
9208.53	1.06793	1.01019	1.00666
9209.28	1.06309	1.01001	1.00588
9210.01	1.05812	1.00799	1.00629
9210.75	1.0527	1.00892	1.00499
9211.51	1.04651	1.00776	1.0061
9212.28	1.04035	1.0067	1.00409
9213.04	1.03332	1.00524	1.00587
9213.81	1.02711	1.00534	1.00504
9214.56	1.02025	1.00745	1.00434
9215.3	1.01381	1.00762	1.00459
9216.03	1.00767	1.00571	1.00522
9216.76	1.00137	1.00566	1.00694
9217.52	0.99575	1.0072	1.00678
9218.25	0.98978	1.00626	1.00577
9219.01	0.98424	1.0046	1.00495
9219.76	0.97884	1.00505	1.0049
9220.52	0.97394	1.00725	1.00436
9221.26	0.9696	1.00755	1.00363
9222.02	0.96571	1.00616	1.00378
9222.77	0.96215	1.00554	1.00389
9223.51	0.95883	1.0053	1.00369
9224.24	0.95609	1.00357	1.00364
9225.01	0.95403	1.00242	1.00315
9225.77	0.95246	1.00285	1.00213
9226.53	0.95112	1.00215	1.00172
9227.3	0.95035	1.00163	1.00265
9228.08	0.95018	1.0017	1.00338
9228.87	0.95108	1.0021	1.00275
9229.64	0.95178	1.00248	1.00117
9230.41	0.95301	1.00145	1.00059
9231.19	0.95421	1.00147	1.00064
9231.97	0.95576	0.99952	1.00093
9232.74	0.95715	1.00095	1.00043
9233.52	0.95875	0.99968	1.00033
9234.29	0.95972	0.99787	0.99889
9235.07	0.96106	0.99812	1.00009
9235.85	0.96195	0.99865	0.99992
9236.64	0.96292	0.99879	0.99975
9237.42	0.96357	1.00024	1.00068
9238.19	0.96421	0.99871	1.00115
9238.98	0.96461	1.0001	1.0017
9239.76	0.96537	0.99794	1.00088
9240.56	0.96618	0.99798	0.99998
9241.33	0.96708	0.99965	0.99956
9242.12	0.96787	0.99722	0.99875
9242.9	0.96877	0.99799	0.99936
9243.68	0.96974	0.99788	1.00059
9244.48	0.97083	0.99734	1.00003
9245.26	0.9718	0.99877	0.99989
9246.05	0.9729	0.99805	0.99848
9246.82	0.97395	0.99651	0.99843
9247.61	0.97515	0.99669	0.9995
9248.39	0.97659	0.99719	0.99973
9249.17	0.97809	0.99714	0.99918
9249.95	0.97935	0.99814	0.99852
9250.73	0.98056	0.9991	0.99803
9251.52	0.98255	0.99868	0.99884
9252.31	0.98477	0.99815	0.99953
9253.08	0.98683	0.99853	0.99912
9253.87	0.98871	0.99889	0.99879
9254.65	0.99058	0.99843	0.99829
9255.42	0.99244	0.99792	0.99759
9256.23	0.99455	0.99625	0.99743
9257.02	0.99631	0.99495	0.99785
9257.8	0.99824	0.99561	0.99873
9258.59	0.99983	0.99657	0.99706
9259.37	1.00176	0.99647	0.99648
9260.16	1.00335	0.99883	0.99758
9260.95	1.0048	0.99969	0.99916
9261.73	1.0062	0.99792	1.00002
9262.53	1.00778	0.99907	0.99897
9263.31	1.00891	0.9996	0.99903
9264.1	1.01009	0.99773	0.99863
9264.9	1.01132	0.99692	0.99845
9265.7	1.01214	0.99766	0.99753
9266.49	1.01334	0.99965	0.99798
9267.28	1.01434	1.00052	0.99875
9268.07	1.01522	0.9999	0.99877
9268.86	1.01604	0.99804	0.99846
9269.65	1.01701	0.99776	0.99816
9270.43	1.01819	0.99807	0.99882
9271.22	1.01886	0.99843	0.9986
9272.01	1.01997	0.99834	0.99812
9272.79	1.02077	0.99877	0.99966
9273.58	1.02176	0.99988	0.99998
9274.37	1.02277	1.00011	1.00024
9275.21	1.02361	0.99879	0.99934
9276	1.02462	0.99907	0.99856
9276.79	1.0255	0.99999	1.00112
9277.58	1.02652	0.9999	0.9991
9278.36	1.02734	0.99936	0.99974
9279.15	1.02791	1.00001	1.00053
9279.95	1.02867	1.00149	0.99998
9280.74	1.02957	1.0005	0.99933
9281.53	1.03056	0.99941	0.99977
9282.32	1.03131	1.00069	0.99983
9283.11	1.03175	1.00172	0.99881
9283.9	1.0326	1.00192	0.99837
9284.69	1.03291	1.00134	0.99787
9285.45	1.0328	1.00108	0.99784
9286.19	1.03291	1.00134	0.99889
9286.93	1.03271	1.00092	0.99905
9287.7	1.03202	1.00027	0.99863
9288.46	1.03107	1.001	0.99878
9289.24	1.0301	1.0013	0.99874
9289.99	1.02891	0.99984	0.99847
9290.73	1.02753	1.00016	0.9999
9291.48	1.02623	1.00166	0.99975
9292.22	1.0248	1.00301	1.00039
9292.97	1.02331	1.00396	1.0012
9293.73	1.02119	1.00184	1.00051
9294.48	1.01971	0.99943	1.00091
9295.22	1.01791	1.00034	1.00153
9295.97	1.01638	1.00026	1.00142
9296.71	1.01473	1.00224	1.00049
9297.46	1.01296	1.00341	0.99967
9298.22	1.01103	1.00217	1.00061
9298.97	1.00954	1.00108	1.00085
9299.74	1.00784	1.00176	0.99945
9300.49	1.00597	1.00323	0.99923
9301.24	1.0044	1.00264	0.99893
9301.99	1.00263	1.00191	0.99896
9302.75	1.0007	1.00262	0.99944
9303.51	0.99921	1.00288	0.99921
9304.27	0.99765	1.00322	0.99994
9305.05	0.9966	1.00254	1.00031
9305.8	0.99529	1.00192	0.99947
9306.54	0.99402	1.00226	0.99934
9307.29	0.99282	1.0024	1.00017
9308.05	0.99236	1.00216	1.00008
9308.81	0.99137	1.00222	1.00047
9309.58	0.99109	1.0026	1.00047
9310.35	0.9906	1.00312	0.99977
9311.1	0.99041	1.00324	0.99977
9311.85	0.99035	1.00308	0.99997
9312.59	0.99051	1.0034	1.0008
9313.35	0.99068	1.00377	1.00008
9314.11	0.99085	1.0026	0.99969
9314.88	0.99078	1.00181	1.00014
9315.68	0.99132	1.00127	1.00091
9316.47	0.99131	1.00083	1.00003
9317.25	0.99137	1.00007	0.99923
9318.01	0.99118	1.00097	0.99986
9318.77	0.99095	1.00065	1.00083
9319.52	0.99055	1.00081	1.00052
9320.27	0.98985	1.00197	1.00003
9321.05	0.98911	1.00055	1.0004
9321.84	0.98826	0.99974	1.00081
9322.61	0.98745	1.0001	1.0005
9323.38	0.98617	1.00013	1.00088
9324.15	0.98529	1.00171	1.00116
9324.96	0.98389	0.99969	1.00069
9325.75	0.9823	0.9993	1.00019
9326.54	0.98112	1.00046	1.00044
9327.31	0.97968	1.00254	0.99973
9328.08	0.97811	1.0012	0.99937
9328.83	0.97709	1.00038	1.00074
9329.6	0.97618	1.00141	1.00144
9330.34	0.97532	1.00038	1.0011
9331.11	0.9748	0.9988	1.00069
9331.88	0.97431	0.99984	1.00002
9332.67	0.97408	1.00144	0.99918
9333.45	0.97427	0.99762	0.99875
9334.23	0.97487	1.00068	0.99831
9335.01	0.9754	0.99892	0.9986
9335.78	0.97614	0.99873	0.99886
9336.56	0.97704	0.99852	0.99912
9337.33	0.97761	0.99931	0.9999
9338.13	0.97825	0.99796	1.00012
9338.91	0.97919	1.00015	1.00009
9339.68	0.97964	0.99781	0.9996
9340.44	0.98015	1.00008	0.9992
9341.22	0.98053	0.99694	0.9991
9341.98	0.98096	0.99838	0.99889
9342.76	0.98157	0.99771	0.99804
9343.56	0.98203	0.99735	0.99832
9344.31	0.98233	0.99745	0.9988
9345.08	0.98278	0.99694	0.99863
9345.84	0.98369	0.99798	0.99981
9346.62	0.98413	0.99761	1.0009
9347.38	0.98453	0.99663	0.99939
9348.15	0.98546	0.99589	0.99877
9348.92	0.98601	0.99814	0.99834
9349.7	0.98661	0.99739	0.99857
9350.47	0.9871	0.99657	0.99891
9351.25	0.98801	0.99695	0.99875
9352.01	0.98876	0.99751	0.99867
9352.77	0.98949	0.99722	0.99902
9353.53	0.99026	0.99908	0.99913
9354.32	0.99086	0.99565	0.99882
9355.13	0.99108	0.99558	0.99866
9355.93	0.99208	0.99532	0.99841
9356.71	0.99297	0.99621	0.99865
9357.51	0.99331	0.9964	0.99962
9358.3	0.99398	0.9983	0.99832
9359.1	0.99449	0.99661	0.99739
9359.91	0.9953	0.99714	0.99697
9360.71	0.99592	0.9971	0.99733
9361.51	0.9968	0.99613	0.99797
9362.31	0.99734	0.99663	0.99812
9363.11	0.99812	0.99693	0.99878
9363.91	0.99877	0.99616	0.99909
9364.71	0.99919	0.9969	0.99823
9365.52	0.99994	0.99775	0.99799
9366.32	1.00059	0.99824	0.9987
9367.12	1.00142	0.99709	0.99842
9367.93	1.00191	0.9974	0.99885
9368.73	1.00233	0.99744	0.99848
9369.53	1.0029	0.99695	0.99861
9370.33	1.00355	0.9979	0.99944
9371.14	1.00394	0.99779	0.99874
9371.94	1.00449	0.99807	0.99802
9372.74	1.0052	0.9981	0.99769
9373.55	1.00556	0.99687	0.99765
9374.35	1.00593	0.99586	0.99743
9375.16	1.0062	0.99589	0.99764
9375.97	1.00648	0.99596	0.99847
9376.77	1.00699	0.99597	0.99904
9377.57	1.00755	0.99655	0.99897
9378.38	1.00784	0.9966	0.9983
9379.18	1.00793	0.99694	0.99813
9379.99	1.00796	0.99902	0.9983
9380.8	1.00863	0.99776	0.99913
9381.61	1.00902	0.99663	1.0003
9382.41	1.00945	0.99709	1.00013
9383.22	1.00948	0.99717	0.99874
9384.03	1.00966	0.99864	0.99854
9384.83	1.0097	0.99803	0.99891
9385.64	1.00994	0.99742	0.99851
9386.44	1.01023	0.99762	0.99815
9387.25	1.00988	0.998	0.99831
9388.06	1.00995	0.99809	0.99907
9388.86	1.00946	0.99863	0.99891
9389.67	1.00921	0.99886	0.99865
9390.48	1.00905	0.99926	0.99907
9391.29	1.00887	0.99994	0.99988
9392.09	1.00848	0.99871	1.00031
9392.9	1.00797	0.99718	0.99956
9393.71	1.00725	0.99802	0.99873
9394.52	1.00664	0.99955	0.99903
9395.33	1.00617	0.99717	0.9998
9396.19	1.00531	0.99822	1.00032
9397	1.00459	0.9993	1.00057
9397.8	1.00383	0.99941	1.00058
9398.61	1.00316	0.99769	1.00099
9399.41	1.00238	0.99799	0.99985
9400.22	1.00177	0.99853	0.99939
9401.04	1.00078	0.99923	0.99899
9401.85	0.99995	1.00032	0.99912
9402.66	0.9993	0.99956	0.99935
9403.47	0.99842	0.99832	0.99881
9404.29	0.99805	0.99971	1.001
9405.09	0.99713	1.00097	1.00161
9405.9	0.99649	1.00089	1.00082
9406.71	0.99589	0.99948	1.00042
9407.52	0.99568	0.9986	0.99977
9408.34	0.99528	0.99866	1.00006
9409.15	0.99491	0.99927	0.99958
9409.96	0.99446	0.99945	1.00085
9410.77	0.99418	1.00051	1.00109
9411.58	0.99427	1.00124	1.00093
9412.38	0.99396	0.99884	1.00101
9413.16	0.99405	0.99904	1.00096
9413.93	0.99434	0.99818	1.00083
9414.72	0.99414	0.99986	1.00075
9415.49	0.99412	1.0016	1.00131
9416.26	0.99445	1.00156	1.00186
9417.02	0.99463	1.00016	1.00148
9417.78	0.99451	0.99922	1.00157
9418.55	0.99469	0.99924	1.0014
9419.33	0.99494	1.00016	1.00122
9420.1	0.99508	1.00139	1.00091
9420.86	0.99512	1.0014	0.99991
9421.63	0.99523	1.00005	1.00068
9422.4	0.99538	0.99928	1.00057
9423.17	0.99548	0.99952	1.00145
9423.95	0.99552	1.00009	1.00078
9424.73	0.99548	1.00167	1.00043
9425.51	0.99556	0.99993	1.00118
9426.28	0.99558	0.99972	1.00138
9427.05	0.99551	0.99902	1.0003
9427.81	0.99524	0.9991	1.00025
9428.58	0.99504	0.99973	1.00089
9429.36	0.99522	1.00085	1.0008
9430.14	0.99505	1.00143	0.99991
9430.92	0.99494	1.00155	1.00192
9431.72	0.99491	1.00023	1.0016
9432.48	0.99462	1.00133	1.00143
9433.25	0.99435	1.0003	1.0011
9434.02	0.99407	1.00055	1.00047
9434.8	0.99376	1.00128	1.00063
9435.59	0.99327	1.00148	1.00083
9436.38	0.99292	1.00148	1.00107
9437.16	0.99259	1.00074	0.99992
9437.94	0.9923	1.00134	0.99998
9438.74	0.99197	1.00111	1.00056
9439.52	0.99142	1.00017	1.00217
9440.3	0.9915	1.00006	1.00139
9441.08	0.99127	0.99892	1.00171
9441.87	0.99082	1.00121	1.00134
9442.66	0.99087	1.00146	1.00232
9443.45	0.9905	1.00133	1.00084
9444.22	0.99051	1.00125	1.00042
9445	0.99043	1.00062	1.00151
9445.78	0.99056	0.99992	1.00216
9446.55	0.99061	0.99901	0.99999
9447.35	0.99029	0.99965	1.00055
9448.14	0.99052	1.00129	1.00153
9448.92	0.99074	1.00259	1.00239
9449.72	0.99087	1.0027	1.00091
9450.5	0.99097	1.00156	1.001
9451.28	0.9909	1.00018	1.0031
9452.06	0.99086	1.0003	1.00047
9452.85	0.99092	1.00229	1.00015
9453.62	0.99106	1.00023	1.00042
9454.39	0.99123	1.00155	1.0002
9455.19	0.99098	1.002	0.99991
9456	0.9909	1.00103	0.99992
9456.8	0.99125	0.99952	1.00011
9457.62	0.99106	0.99967	1.00072
9458.41	0.99103	1.00042	0.99945
9459.19	0.99131	0.99973	1.00009
9459.98	0.9915	0.99985	1.00003
9460.75	0.9916	0.99958	1.00066
9461.52	0.99154	0.99939	1.00035
9462.32	0.99156	1.00052	1.00024
9463.12	0.9918	1.00152	1.00046
9463.93	0.99215	1.00129	1.00135
9464.75	0.99243	1.00126	0.99984
9465.55	0.99264	1.00089	1.0013
9466.33	0.99284	0.99977	1.00058
9467.12	0.99297	0.9992	0.99916
9467.92	0.99333	0.99917	1.00039
9468.72	0.99362	0.99849	1.00036
9469.51	0.99394	0.99845	1.0008
9470.3	0.99405	0.9982	1.00048
9471.09	0.99425	0.99988	1.00004
9471.89	0.99488	1.00019	0.99971
9472.69	0.99538	0.99924	1.00065
9473.53	0.9956	0.99928	1.00161
9474.34	0.9958	0.99916	1.00098
9475.14	0.99661	1.00016	0.99887
9475.96	0.99677	0.99963	0.99939
9476.78	0.9972	0.99976	1.00068
9477.57	0.99746	1.00024	1.00148
9478.35	0.99803	1.00023	1.00139
9479.13	0.99839	1.00006	1.00127
9479.93	0.99873	1	0.99979
9480.7	0.99918	0.99981	1.00006
9481.51	0.99945	0.99962	0.99995
9482.33	0.99996	0.99993	1.00054
9483.15	1.00041	0.99852	1.00144
9483.96	1.00049	0.99861	1.00143
9484.77	1.00098	0.99989	1.00172
9485.59	1.00131	1.00106	1.00056
9486.42	1.00188	0.99775	1.00098
9487.27	1.00235	0.99925	1.00051
9488.09	1.0028	1.00101	0.99965
9488.92	1.00308	0.99978	1.00091
9489.75	1.00323	0.99752	1.00018
9490.58	1.00347	1.00032	1.00024
9491.4	1.00398	0.99889	1.00025
9492.22	1.00448	0.99822	1.0003
9493.05	1.00486	0.99897	1.00171
9493.88	1.00472	0.99932	0.99969
9494.72	1.00529	0.99863	0.99899
9495.54	1.00552	0.99822	1.00009
9496.37	1.00586	0.99769	1.00106
9497.19	1.00588	0.99941	1.00143
9498.04	1.00609	0.99963	1.00151
9498.87	1.00623	0.99795	0.99937
9499.69	1.00608	0.9995	0.99963
9500.53	1.00626	0.99982	1.00065
9501.35	1.00609	0.99836	1.00059
9502.17	1.00624	0.99921	0.99998
9502.99	1.00597	0.99993	1.00016
9503.82	1.00596	0.99998	1.00008
9504.64	1.00594	0.99975	0.99882
9505.47	1.00581	0.99903	0.99928
9506.3	1.0055	0.9989	0.99967
9507.13	1.00544	0.9998	1.0008
9507.96	1.00528	0.99915	1.00024
9508.79	1.00496	0.99914	1.00002
9509.62	1.0046	0.99804	1.00057
9510.45	1.00386	0.99842	0.99933
9511.28	1.0035	0.9994	0.99993
9512.11	1.0034	1.0004	1.00079
9512.94	1.00316	1.00138	1.00021
9513.76	1.00279	1.00099	1.0007
9514.59	1.00238	0.9994	0.99988
9515.42	1.00197	0.99993	0.99939
9516.25	1.00149	1.0004	0.99929
9517.08	1.00148	0.99996	1.00032
9517.91	1.00128	0.9995	1.00221
9518.74	1.0012	0.99934	1.00137
9519.58	1.00077	1.00008	0.99996
9520.41	1.00051	1.00084	0.99924
9521.24	1.00034	1.00121	1.00024
9522.07	1.00027	1.00155	1.00045
9522.9	1.0002	1	1.00173
9523.73	1.00006	0.9989	1.00088
9524.56	0.9996	0.99991	0.99951
9525.4	0.99953	1.00118	1.00082
9526.22	0.99948	1.00117	1.00029
9527.06	0.99957	1.00113	0.99962
9527.91	0.99926	1.00009	0.99937
9528.74	0.99931	0.9991	1.00095
9529.57	0.9992	0.99932	1.00016
9530.4	0.99912	1.00039	1.00028
9531.24	0.99915	1.00123	1.0009
9532.06	0.99924	1.00093	1.00039
9532.9	0.99918	1.00008	0.99938
9533.73	0.99907	0.99897	0.99889
9534.57	0.99918	0.99923	0.99902
9535.41	0.99905	1.00091	0.99904
9536.24	0.9991	1.00124	1.00025
9537.07	0.99912	1.00002	1.00098
9537.92	0.99925	0.99956	1.0011
9538.75	0.99934	1.00047	1.00052
9539.59	0.99912	1.00104	1.00037
9540.42	0.99914	1.00077	1.00105
9541.26	0.99928	1.00006	0.99956
9542.09	0.99938	0.99919	1.00007
9542.93	0.99935	0.99912	1.00115
9543.76	0.99926	1.00016	1.00024
9544.58	0.99934	0.99999	1.0004
9545.4	0.99925	0.99941	1.0004
9546.2	0.99926	0.99927	1.00009
9547.02	0.99938	0.99927	1.00001
9547.81	0.99947	1.00053	1.00043
9548.6	0.99935	1.00144	0.99787
9549.38	0.9994	1.00088	0.998
9550.17	0.99948	0.99998	0.99832
9550.97	0.99948	0.9991	0.99904
9551.77	0.99946	0.99868	0.99921
9552.57	0.99937	0.99936	0.99927
9553.38	0.99943	1.0012	0.99896
9554.17	0.99947	1.00152	1.00111
9554.97	0.99939	1.00052	1.00079
9555.75	0.99936	1.00008	0.9997
9556.54	0.99947	1.00032	1.00009
9557.34	0.99915	1.00108	1.00002
9558.16	0.99939	1.00006	1.00012
9558.98	0.99921	1.00068	1.00088
9559.8	0.99908	1.0011	0.99961
9560.6	0.99926	1.00084	0.99927
9561.39	0.99911	0.99998	0.99923
9562.18	0.99918	1.00088	0.99875
9562.97	0.99913	1.00101	0.9993
9563.76	0.99928	1.00117	1.00011
9564.58	0.99915	1.00048	0.99952
9565.4	0.99932	1.00217	0.99824
9566.21	0.99926	1.00267	0.99826
9566.99	0.99924	1.00167	0.99833
9567.79	0.9991	0.99999	0.99924
9568.59	0.99892	1.00044	0.99948
9569.38	0.99886	1.00128	0.99979
9570.17	0.99889	1.00233	0.99951
9570.99	0.9988	1.00256	1.00018
9571.83	0.99885	1.00271	0.99867
9572.65	0.99874	1.00096	0.99967
9573.45	0.99875	1.00039	0.99944
9574.24	0.99875	1.00014	0.99914
9575.04	0.99874	1.00138	0.99898
9575.85	0.99863	1.00278	0.99791
9576.65	0.99856	1.00219	0.99876
9577.46	0.99876	1.00243	0.99828
9578.27	0.99874	1.00201	0.99819
9579.08	0.99887	1.00338	0.99984
9579.89	0.99892	1.00386	0.9997
9580.7	0.99878	1.00277	0.99883
9581.5	0.99918	1.00223	0.99859
9582.3	0.99913	1.00278	0.99866
9583.11	0.99892	1.00366	0.99977
9583.92	0.99898	1.00329	0.99785
9584.73	0.99928	1.0045	0.99908
9585.56	0.99936	1.00552	0.99914
9586.4	0.99949	1.00149	0.99812
9587.24	0.99956	1.00398	0.99913
9588.09	0.99968	1.00234	0.99837
9588.91	0.99963	1.0018	0.99838
9589.72	0.99967	1.00197	0.99948
9590.54	1.00001	1.00258	0.99773
9591.35	1.00004	1.00515	0.99918
9592.14	1.00015	1.00477	0.99752
9592.94	1.00027	1.00209	0.99884
9593.76	1.00027	1.00566	0.99901
9594.59	1.0004	1.00311	0.99879
9595.42	1.00049	1.00412	0.99813
9596.25	1.00081	1.00451	0.99977
9597.07	1.00074	1.00317	0.99747
9597.91	1.00083	1.00313	0.99796
9598.73	1.00083	1.00395	0.999
9599.56	1.00113	1.00365	0.99915
9600.36	1.00128	1.00554	0.99777
9601.18	1.00148	1.00602	0.99856
9601.98	1.00159	1.00454	0.99855
9602.8	1.00166	1.00408	0.99919
9603.61	1.00166	1.00337	0.99765
9604.48	1.00174	1.00436	0.99688
9605.3	1.00207	1.00406	0.9972
9606.16	1.00194	1.00467	0.9974
9606.98	1.00232	1.00315	0.998
9607.81	1.0023	1.00403	0.99838
9608.64	1.00231	1.00476	0.99801
9609.47	1.00241	1.00556	0.99732
9610.3	1.00264	1.00411	0.99641
9611.13	1.00268	1.0036	0.99607
9611.96	1.00269	1.00356	0.99679
9612.78	1.00297	1.00473	0.99598
9613.58	1.00299	1.00412	0.99774
9614.39	1.00302	1.00279	0.99743
9615.21	1.00322	1.00289	0.99634
9616.03	1.00331	1.00326	0.99643
9616.88	1.00329	1.00556	0.99625
9617.7	1.00359	1.00627	0.9961
9618.54	1.00368	1.00632	0.99675
9619.38	1.00367	1.00615	0.99765
9620.23	1.00387	1.0063	0.99777
9621.08	1.0037	1.00678	0.99645
9621.93	1.00384	1.00563	0.996
9622.77	1.00383	1.00558	0.99587
9623.65	1.00384	1.00577	0.99537
9624.5	1.00393	1.00494	0.99614
9625.35	1.0042	1.00539	0.99695
9626.19	1.00429	1.00661	0.99738
9627.11	1.00429	1.00662	0.99738
9627.96	1.00436	1.00702	0.99607
9628.81	1.00433	1.00584	0.996
9629.64	1.00427	1.00502	0.99631
9630.49	1.00444	1.00477	0.99578
9631.34	1.00436	1.00549	0.99576
9632.19	1.00422	1.00535	0.99557
9633.05	1.00421	1.00516	0.99525
9633.9	1.00432	1.00351	0.9954
9634.74	1.00431	1.00329	0.99672
9635.58	1.00412	1.00552	0.99598
9636.43	1.00427	1.00523	0.99596
9637.28	1.00428	1.00598	0.99711
9638.13	1.00432	1.00586	0.99603
9638.98	1.00427	1.00319	0.99579
9639.83	1.00417	1.0026	0.99679
9640.68	1.00407	1.00204	0.99708
9641.54	1.00397	1.00217	0.99673
9642.39	1.00408	1.00196	0.99623
9643.27	1.0042	1.00244	0.99575
9644.13	1.00411	1.00341	0.99557
9644.98	1.00396	1.0052	0.99634
9645.84	1.00382	1.00662	0.99765
9646.69	1.00393	1.00695	0.99693
9647.55	1.00382	1.00819	0.9961
9648.4	1.00386	1.00821	0.99638
9649.24	1.00381	1.00839	0.99771
9650.11	1.00374	1.01001	0.99873
9650.96	1.00366	1.01259	0.99826
9651.81	1.00349	1.01617	0.99865
9652.66	1.00339	1.02154	1.00015
9653.51	1.00349	1.03055	1.00352
9654.4	1.00347	1.04635	1.00818
9655.25	1.00355	1.07302	1.01488
9656.1	1.00357	1.12832	1.0272
9656.95	1.00347	1.22405	1.04604
9657.79	1.00344	1.32227	1.07347
9658.64	1.00346	1.38587	1.10795
9659.5	1.00339	1.44584	1.14849
9660.36	1.00321	1.46381	1.17835
9661.21	1.00337	1.4189	1.18452
9662.06	1.00324	1.36323	1.17848
9662.91	1.00314	1.32579	1.17463
9663.77	1.0032	1.31538	1.17452
9664.63	1.00321	1.32608	1.17308
9665.49	1.00324	1.33081	1.16303
9666.35	1.00305	1.32382	1.14776
9667.2	1.00296	1.32411	1.13545
9668.06	1.00299	1.33152	1.12951
9668.92	1.00306	1.33435	1.12228
9669.78	1.00315	1.33495	1.11711
9670.63	1.0031	1.32594	1.11293
9671.49	1.00279	1.32522	1.10981
9672.35	1.00283	1.32407	1.10751
9673.2	1.00289	1.32523	1.10589
9674.06	1.00283	1.3188	1.1042
9674.93	1.00287	1.3118	1.10191
9675.78	1.00291	1.3036	1.10007
9676.64	1.00266	1.29904	1.09837
9677.49	1.00257	1.2986	1.09696
9678.35	1.00265	1.30278	1.09624
9679.21	1.00262	1.30587	1.09573
9680.05	1.00241	1.31014	1.09448
9680.87	1.00237	1.3123	1.09358
9681.69	1.00253	1.31777	1.09284
9682.52	1.00238	1.32041	1.09276
9683.33	1.00233	1.32516	1.09191
9684.14	1.00248	1.32585	1.09091
9684.95	1.00234	1.32385	1.08875
9685.77	1.00237	1.3207	1.08806
9686.59	1.00223	1.31577	1.08642
9687.42	1.00254	1.30819	1.08532
9688.25	1.00225	1.29934	1.08561
9689.07	1.0022	1.29232	1.08602
9689.87	1.00233	1.28985	1.08668
9690.68	1.00233	1.28685	1.08676
9691.49	1.00242	1.28347	1.08751
9692.32	1.00214	1.28216	1.08691
9693.16	1.00239	1.27733	1.08793
9693.99	1.00216	1.27626	1.09019
9694.8	1.00212	1.27633	1.09021
9695.61	1.00216	1.27315	1.0922
9696.42	1.00221	1.27343	1.09533
9697.27	1.00219	1.27499	1.09681
9698.08	1.00232	1.2809	1.09966
9698.9	1.00218	1.28313	1.10103
9699.74	1.00203	1.28761	1.10464
9700.56	1.00194	1.2929	1.1053
9701.37	1.00203	1.30022	1.10662
9702.19	1.00198	1.30466	1.10918
9703.01	1.00212	1.31125	1.11001
9703.83	1.00205	1.31652	1.11082
9704.66	1.00181	1.32167	1.11147
9705.5	1.00197	1.32235	1.11176
9706.36	1.00197	1.32294	1.11267
9707.18	1.00193	1.32182	1.11318
9707.99	1.00197	1.32179	1.11355
9708.81	1.00203	1.32092	1.11193
9709.62	1.00197	1.32063	1.11081
9710.46	1.00174	1.31853	1.11168
9711.31	1.00198	1.31995	1.11235
9712.15	1.00183	1.3222	1.11164
9713.01	1.00177	1.32283	1.11108
9713.86	1.00158	1.32561	1.11082
9714.71	1.00164	1.32835	1.11108
9715.54	1.00148	1.33175	1.1118
9716.37	1.0018	1.33589	1.11109
9717.2	1.00158	1.33806	1.11136
9718.03	1.00145	1.34056	1.11131
9718.88	1.00137	1.34301	1.11024
9719.74	1.00144	1.34484	1.10917
9720.6	1.00138	1.34506	1.10925
9721.43	1.00157	1.34602	1.11
9722.28	1.00155	1.34839	1.10855
9723.13	1.00157	1.34856	1.10751
9723.98	1.00158	1.3468	1.10685
9724.84	1.00168	1.34652	1.10702
9725.72	1.00161	1.3438	1.1056
9726.57	1.00171	1.3431	1.10587
9727.4	1.00164	1.34152	1.10457
9728.23	1.00159	1.33733	1.10494
9729.05	1.00156	1.3351	1.10371
9729.88	1.00172	1.33313	1.10271
9730.73	1.00153	1.33046	1.10148
9731.57	1.00175	1.32811	1.10237
9732.42	1.00172	1.32572	1.10139
9733.28	1.00178	1.32245	1.0998
9734.16	1.00187	1.31952	1.10026
9735.01	1.00186	1.31941	1.09788
9735.85	1.00161	1.31523	1.09688
9736.68	1.00169	1.31118	1.09646
9737.52	1.00198	1.31028	1.09671
9738.34	1.00204	1.30816	1.09722
9739.18	1.00198	1.30566	1.09689
9740.01	1.0019	1.30391	1.09499
9740.86	1.00202	1.30211	1.09439
9741.71	1.00213	1.29991	1.09437
9742.55	1.00194	1.29935	1.09426
9743.4	1.00213	1.29757	1.09296
9744.27	1.00202	1.29634	1.0918
9745.14	1.00207	1.29663	1.0919
9745.99	1.00212	1.29439	1.08943
9746.85	1.00208	1.29418	1.08681
9747.71	1.00204	1.29588	1.08656
9748.58	1.00199	1.29415	1.08716
9749.42	1.00195	1.29692	1.0875
9750.26	1.00205	1.29658	1.08782
9751.09	1.00204	1.2953	1.08723
9751.93	1.00204	1.29582	1.08603
9752.76	1.00189	1.29635	1.08635
9753.61	1.00203	1.29596	1.0876
9754.46	1.00189	1.29819	1.08778
9755.31	1.00182	1.29732	1.08735
9756.26	1.00188	1.29613	1.0864
9757.12	1.00194	1.29667	1.08626
9758	1.00178	1.29493	1.08698
9758.87	1.00182	1.2957	1.08725
9759.72	1.00189	1.2951	1.08674
9760.6	1.00178	1.29624	1.08648
9761.47	1.0019	1.29399	1.08643
9762.36	1.00196	1.29307	1.08715
9763.24	1.00167	1.29196	1.08777
9764.11	1.00175	1.29399	1.08762
9764.97	1.00167	1.29469	1.08728
9765.85	1.00166	1.29448	1.08578
9766.72	1.00174	1.29552	1.08507
9767.59	1.00175	1.29649	1.08528
9768.47	1.00174	1.29661	1.08588
9769.34	1.00162	1.29715	1.08625
9770.22	1.00147	1.2978	1.08601
9771.09	1.00139	1.29902	1.08508
9771.97	1.00144	1.30002	1.08436
9772.85	1.00147	1.29931	1.08413
9773.74	1.00125	1.29891	1.08375
9774.62	1.00127	1.29802	1.08399
9775.5	1.00128	1.29802	1.08398
9776.37	1.00126	1.29796	1.08323
9777.25	1.00116	1.29909	1.08252
9778.12	1.00127	1.29984	1.08257
9779.01	1.00116	1.29831	1.08298
9779.88	1.00111	1.29866	1.08265
9780.76	1.00116	1.29877	1.08174
9781.65	1.00098	1.30037	1.08113
9782.51	1.00087	1.30031	1.08059
9783.39	1.00072	1.29956	1.08042
9784.27	1.00083	1.29939	1.08057
9785.14	1.00077	1.30012	1.0807
9786.02	1.00085	1.29959	1.08105
9786.9	1.00086	1.29926	1.08045
9787.78	1.00077	1.29851	1.07946
9788.66	1.00069	1.29741	1.07893
9789.53	1.00055	1.29674	1.07893
9790.41	1.00058	1.29574	1.0795
9791.29	1.00058	1.29399	1.0789
9792.17	1.00066	1.29451	1.07756
9793.04	1.00073	1.29381	1.07682
9793.93	1.00049	1.29282	1.07698
9794.81	1.00037	1.29217	1.07775
9795.68	1.00028	1.29073	1.07751
9796.58	1.00043	1.28869	1.07605
9797.47	1.00009	1.28795	1.07524
9798.34	1.00002	1.28707	1.07565
9799.24	1.00002	1.28601	1.07667
9800.11	1.00003	1.2847	1.07703
9800.99	1.00005	1.28275	1.07634
9801.87	1.00006	1.2819	1.07564
9802.75	0.99984	1.28169	1.07493
9803.64	0.9995	1.28226	1.07449
9804.52	0.99955	1.28039	1.07451
9805.41	0.9997	1.27893	1.07417
9806.32	0.99949	1.2767	1.0736
9807.2	0.99957	1.27595	1.07313
9808.08	0.99932	1.27592	1.07342
9808.97	0.99916	1.2771	1.07294
9809.85	0.99902	1.278	1.07251
9810.73	0.9991	1.2769	1.07301
9811.61	0.99905	1.27554	1.07352
9812.5	0.99892	1.27457	1.0728
9813.38	0.9988	1.27507	1.07275
9814.26	0.99867	1.27515	1.07266
9815.15	0.99856	1.27391	1.07232
9816.03	0.99862	1.27203	1.07154
9816.91	0.9987	1.27075	1.07209
9817.88	0.9985	1.27053	1.07274
9818.77	0.99831	1.27048	1.07255
9819.65	0.99824	1.27025	1.07242
9820.5	0.99815	1.27007	1.07088
9821.34	0.99824	1.26883	1.07018
9822.17	0.99815	1.26728	1.07012
9823	0.99797	1.2665	1.0701
9823.87	0.99797	1.26556	1.06926
9824.71	0.99782	1.26602	1.07026
9825.54	0.99777	1.26638	1.07012
9826.38	0.9978	1.26545	1.06934
9827.21	0.99771	1.26487	1.06875
9828.05	0.99756	1.26436	1.06819
9828.9	0.9974	1.2644	1.06798
9829.76	0.99754	1.26695	1.06742
9830.59	0.99744	1.26568	1.06724
9831.43	0.9973	1.26415	1.0686
9832.28	0.99728	1.26325	1.06929
9833.12	0.99713	1.26413	1.06799
9833.96	0.99705	1.2647	1.06656
9834.81	0.99694	1.26568	1.06613
9835.65	0.99688	1.26604	1.06589
9836.48	0.99672	1.26577	1.06677
9837.32	0.99658	1.26457	1.06619
9838.16	0.9965	1.26227	1.067
9839	0.9965	1.26244	1.06533
9839.86	0.99656	1.26421	1.06408
9840.7	0.99658	1.26314	1.06533
9841.56	0.99617	1.26235	1.06664
9842.41	0.99616	1.26287	1.06626
9843.25	0.99619	1.26435	1.06476
9844.1	0.99619	1.26346	1.06432
9844.94	0.99616	1.26243	1.06509
9845.79	0.99605	1.26274	1.06424
9846.65	0.9958	1.26191	1.06275
9847.51	0.99582	1.26207	1.06266
9848.35	0.99581	1.26314	1.0634
9849.2	0.99578	1.26322	1.06417
9850.03	0.99533	1.26638	1.06404
9850.9	0.99537	1.26599	1.06377
9851.75	0.99546	1.26689	1.06394
9852.6	0.99536	1.26702	1.06343
9853.52	0.99543	1.26818	1.06352
9854.37	0.99481	1.26536	1.06028
9855.24	0.9951	1.26032	1.05692
9856.09	0.99501	1.26557	1.05996
9856.96	0.99492	1.27814	1.06413
9857.83	0.99466	1.27507	1.0643
9858.68	0.99476	1.27349	1.06311
9859.52	0.99465	1.2723	1.06123
9860.39	0.99459	1.26985	1.06132
9861.25	0.99441	1.27894	1.06281
9862.14	0.99435	1.27504	1.0621
9863	0.99435	1.27719	1.06178
9863.9	0.9941	1.27587	1.06052
9864.77	0.99418	1.27603	1.06071
9865.65	0.9942	1.27403	1.06121
9866.55	0.994	1.27278	1.06109
9867.41	0.99385	1.271	1.06008
9868.26	0.99382	1.27003	1.05826
9869.11	0.99384	1.26995	1.05747
9869.96	0.99371	1.26976	1.05751
9870.8	0.99359	1.268	1.05768
9871.68	0.99349	1.26588	1.05827
9872.54	0.99336	1.26674	1.05716
9873.42	0.99337	1.26557	1.05599
9874.3	0.99331	1.26519	1.05578
9875.18	0.99315	1.26431	1.05498
9876.07	0.99298	1.26492	1.05492
9876.94	0.99283	1.26418	1.05447
9877.8	0.99286	1.26416	1.05425
9878.66	0.99286	1.26257	1.0546
9879.5	0.99272	1.26403	1.05484
9880.36	0.99271	1.26196	1.05352
9881.22	0.99247	1.26212	1.05303
9882.09	0.99256	1.26242	1.05322
9882.96	0.99228	1.26063	1.05249
9883.83	0.9924	1.2595	1.05183
9884.69	0.99215	1.25781	1.05178
9885.56	0.99226	1.25805	1.05132
9886.44	0.99204	1.25761	1.05179
9887.32	0.99204	1.25568	1.05004
9888.18	0.99201	1.25395	1.05029
9889.03	0.99202	1.25349	1.05053
9889.9	0.99177	1.25677	1.05139
9890.77	0.99175	1.25363	1.05045
9891.66	0.99178	1.25179	1.04918
9892.53	0.99156	1.25392	1.04874
9893.42	0.99171	1.25256	1.04917
9894.32	0.99094	1.2517	1.04834
9895.2	0.99105	1.24861	1.0465
9896.11	0.99109	1.24834	1.04262
9896.98	0.99118	1.24778	1.04427
9897.86	0.99103	1.25125	1.04657
9898.76	0.99093	1.24626	1.04438
9899.66	0.99076	1.24045	1.04064
9900.53	0.99063	1.24647	1.04316
9901.42	0.99049	1.25777	1.04479
9902.31	0.99042	1.25636	1.04466
9903.2	0.9902	1.2556	1.04475
9904.08	0.99022	1.25379	1.04458
9904.97	0.99016	1.25383	1.04491
9905.86	0.98999	1.25417	1.04473
9906.8	0.98994	1.25297	1.04409
9907.69	0.98981	1.25333	1.04337
9908.59	0.98969	1.25225	1.04266
9909.49	0.98939	1.25153	1.04187
9910.39	0.98941	1.25172	1.0419
9911.3	0.98938	1.25058	1.04259
9912.19	0.98928	1.25052	1.04254
9913.09	0.98915	1.24883	1.04126
9913.98	0.989	1.24872	1.03986
9914.87	0.98897	1.24702	1.03958
9915.77	0.98878	1.24822	1.0398
9916.67	0.98869	1.24891	1.03877
9917.57	0.98859	1.24901	1.03974
9918.46	0.98848	1.24936	1.03971
9919.35	0.98832	1.24872	1.03942
9920.26	0.98813	1.248	1.03755
9921.15	0.98794	1.24561	1.03773
9922.06	0.98791	1.24509	1.03792
9922.96	0.98767	1.24519	1.03797
9923.86	0.98748	1.24595	1.0382
9924.76	0.9875	1.24592	1.03758
9925.68	0.98736	1.24658	1.0377
9926.58	0.98724	1.24452	1.03741
9927.48	0.98705	1.24295	1.03684
9928.39	0.98687	1.24189	1.03672
9929.34	0.98688	1.24098	1.03515
9930.26	0.98664	1.23985	1.03608
9931.16	0.9865	1.23919	1.03654
9932.07	0.98629	1.23853	1.03702
9932.97	0.98631	1.23921	1.03606
9933.88	0.9862	1.23976	1.03505
9934.78	0.98602	1.23837	1.03505
9935.68	0.98598	1.23595	1.03619
9936.59	0.98574	1.23415	1.03528
9937.5	0.98568	1.2312	1.03527
9938.4	0.98547	1.23057	1.03399
9939.31	0.9854	1.23193	1.03333
9940.21	0.98528	1.23088	1.0341
9941.12	0.98523	1.23049	1.03463
9942.03	0.9849	1.22822	1.03326
9942.93	0.98476	1.22531	1.03284
9943.85	0.9847	1.2222	1.03192
9944.74	0.98446	1.22232	1.032
9945.65	0.98437	1.22209	1.03196
9946.56	0.98433	1.22178	1.03182
9947.47	0.98421	1.21918	1.03041
9948.37	0.98404	1.21659	1.03123
9949.28	0.9837	1.21526	1.03219
9950.19	0.98352	1.21494	1.03087
9951.1	0.98357	1.21337	1.03081
9952.05	0.98351	1.21299	1.03068
9952.96	0.9834	1.21093	1.03001
9953.86	0.9832	1.21259	1.02906
9954.77	0.98303	1.21319	1.02844
9955.69	0.98281	1.2122	1.0266
9956.6	0.98263	1.21061	1.02656
9957.51	0.98264	1.20979	1.02684
9958.42	0.98252	1.20853	1.02573
9959.33	0.98238	1.20864	1.02439
9960.24	0.98216	1.20938	1.02435
9961.15	0.98186	1.20983	1.02388
9962.07	0.9819	1.20865	1.02262
9962.97	0.9817	1.20783	1.02229
9963.86	0.98144	1.20782	1.02069
9964.71	0.98141	1.20796	1.0217
9965.58	0.98123	1.20887	1.02077
9966.32	0.98112	1.21016	1.02113
9966.58	0.98124	1.21066	1.02134

## Sheet: Fig. 3a
Wavelength (nm)	CZTS bulk	CZTS-SV nanosheet		hv(eV)	CZTS bulk	CZTS-SV nanosheet
2500	0.36284	0.7433		0.496	0.03239	0.13592
2499	0.3639	0.74511		0.4962	0.0326	0.1367
2498	0.36459	0.74253		0.4964	0.03275	0.13586
2497	0.36405	0.74413		0.4966	0.03268	0.13655
2496	0.36338	0.74242		0.49679	0.03259	0.13604
2495	0.36465	0.7441		0.49699	0.03284	0.13676
2494	0.36401	0.74144		0.49719	0.03276	0.13589
2493	0.36348	0.74256		0.49739	0.03269	0.13642
2492	0.36248	0.74386		0.49759	0.03253	0.137
2491	0.36439	0.7448		0.49779	0.0329	0.13746
2490	0.3632	0.74388		0.49799	0.03271	0.13723
2489	0.36332	0.74447		0.49819	0.03276	0.13756
2488	0.36367	0.74186		0.49839	0.03285	0.13671
2487	0.36319	0.74406		0.49859	0.03279	0.13763
2486	0.36268	0.74277		0.49879	0.03272	0.13726
2485	0.36315	0.74209		0.49899	0.03284	0.13712
2484	0.3636	0.74155		0.49919	0.03294	0.13703
2483	0.36288	0.74379		0.4994	0.03284	0.13797
2482	0.3632	0.74335		0.4996	0.03293	0.13792
2481	0.36361	0.74308		0.4998	0.03303	0.13793
2480	0.36315	0.74673		0.5	0.03297	0.1394
2479	0.36311	0.74433		0.5002	0.03299	0.13862
2478	0.36286	0.74227		0.5004	0.03297	0.13796
2477	0.36322	0.74295		0.50061	0.03306	0.13833
2476	0.36363	0.74382		0.50081	0.03316	0.13876
2475	0.36474	0.74319		0.50101	0.03339	0.13864
2474	0.36362	0.74387		0.50121	0.03322	0.13901
2473	0.36341	0.74326		0.50142	0.0332	0.13889
2472	0.36393	0.74339		0.50162	0.03333	0.13905
2471	0.36346	0.74297		0.50182	0.03327	0.13901
2470	0.36278	0.7451		0.50202	0.03317	0.13992
2469	0.36383	0.74394		0.50223	0.03339	0.1396
2468	0.36425	0.74355		0.50243	0.03349	0.13956
2467	0.36365	0.74513		0.50263	0.03341	0.14027
2466	0.36257	0.74236		0.50284	0.03324	0.13934
2465	0.36272	0.74446		0.50304	0.03329	0.14025
2464	0.36306	0.74377		0.50325	0.03338	0.1401
2463	0.36301	0.74286		0.50345	0.0334	0.13987
2462	0.3643	0.74449		0.50366	0.03367	0.1406
2461	0.36431	0.744		0.50386	0.03369	0.14053
2460	0.36358	0.74289		0.50407	0.03359	0.14022
2459	0.36331	0.74225		0.50427	0.03357	0.1401
2458	0.36363	0.74318		0.50448	0.03365	0.14056
2457	0.36365	0.74397		0.50468	0.03368	0.14098
2456	0.36388	0.74571		0.50489	0.03375	0.14175
2455	0.3638	0.74432		0.50509	0.03376	0.14134
2454	0.36323	0.74429		0.5053	0.03369	0.14144
2453	0.3632	0.74356		0.5055	0.03371	0.14128
2452	0.36369	0.74214		0.50571	0.03383	0.14086
2451	0.36374	0.74262		0.50592	0.03386	0.14115
2450	0.36312	0.74406		0.50612	0.03378	0.14182
2449	0.36378	0.74449		0.50633	0.03393	0.1421
2448	0.36249	0.74257		0.50654	0.03371	0.14148
2447	0.36279	0.74463		0.50674	0.0338	0.14238
2446	0.36261	0.74405		0.50695	0.03379	0.14228
2445	0.36403	0.74496		0.50716	0.03409	0.14274
2444	0.36327	0.74263		0.50736	0.03397	0.14197
2443	0.36375	0.74192		0.50757	0.03409	0.14181
2442	0.3636	0.74379		0.50778	0.03409	0.14264
2441	0.3628	0.74434		0.50799	0.03397	0.14297
2440	0.36295	0.74469		0.5082	0.03402	0.14322
2439	0.36351	0.7451		0.50841	0.03415	0.1435
2438	0.36406	0.74547		0.50861	0.03429	0.14376
2437	0.36331	0.74254		0.50882	0.03417	0.14275
2436	0.36315	0.74415		0.50903	0.03417	0.14349
2435	0.36337	0.74463		0.50924	0.03424	0.14379
2434	0.36325	0.74395		0.50945	0.03425	0.14364
2433	0.36337	0.74383		0.50966	0.0343	0.14372
2432	0.36284	0.74352		0.50987	0.03423	0.14371
2431	0.36369	0.74427		0.51008	0.03441	0.14412
2430	0.3636	0.74438		0.51029	0.03442	0.14429
2429	0.36353	0.74471		0.5105	0.03444	0.14453
2428	0.36351	0.744		0.51071	0.03446	0.14438
2427	0.36277	0.74273		0.51092	0.03435	0.144
2426	0.36382	0.745		0.51113	0.03458	0.145
2425	0.36259	0.74426		0.51134	0.03438	0.14484
2424	0.36296	0.74289		0.51155	0.03447	0.14442
2423	0.36313	0.74401		0.51176	0.03454	0.14498
2422	0.36345	0.74318		0.51197	0.03462	0.14477
2421	0.36283	0.74254		0.51219	0.03454	0.14464
2420	0.3634	0.7426		0.5124	0.03467	0.14478
2419	0.36302	0.74442		0.51261	0.03463	0.14561
2418	0.36351	0.74341		0.51282	0.03475	0.14534
2417	0.36327	0.74512		0.51303	0.03473	0.14613
2416	0.36293	0.74388		0.51325	0.0347	0.14577
2415	0.3628	0.74202		0.51346	0.0347	0.14516
2414	0.36258	0.74325		0.51367	0.03469	0.14576
2413	0.36294	0.74298		0.51388	0.03478	0.14578
2412	0.36281	0.74253		0.5141	0.03479	0.14572
2411	0.36288	0.74275		0.51431	0.03483	0.14593
2410	0.36336	0.74209		0.51452	0.03495	0.14579
2409	0.36338	0.74564		0.51474	0.03499	0.14731
2408	0.3638	0.74263		0.51495	0.0351	0.14624
2407	0.36283	0.74323		0.51516	0.03494	0.1466
2406	0.36278	0.74274		0.51538	0.03496	0.14653
2405	0.36283	0.74378		0.51559	0.035	0.14706
2404	0.36329	0.74268		0.51581	0.03511	0.14675
2403	0.3633	0.74274		0.51602	0.03515	0.1469
2402	0.36349	0.74274		0.51624	0.03521	0.14702
2401	0.36277	0.74307		0.51645	0.0351	0.14727
2400	0.36273	0.74436		0.51667	0.03512	0.14791
2399	0.36322	0.74375		0.51688	0.03525	0.14779
2398	0.36357	0.74389		0.5171	0.03534	0.14797
2397	0.36298	0.74244		0.51731	0.03526	0.14751
2396	0.36386	0.74284		0.51753	0.03546	0.1478
2395	0.36294	0.74387		0.51775	0.03531	0.14833
2394	0.36356	0.74362		0.51796	0.03546	0.14835
2393	0.36294	0.74332		0.51818	0.03537	0.14836
2392	0.36296	0.7432		0.51839	0.0354	0.14843
2391	0.36321	0.74345		0.51861	0.03548	0.14866
2390	0.36268	0.74215		0.51883	0.03541	0.14826
2389	0.36317	0.74171		0.51905	0.03553	0.14821
2388	0.36292	0.74376		0.51926	0.03551	0.14916
2387	0.36323	0.74305		0.51948	0.03561	0.14899
2386	0.36288	0.74341		0.5197	0.03557	0.14927
2385	0.36316	0.74343		0.51992	0.03565	0.1494
2384	0.36306	0.74336		0.52013	0.03566	0.1495
2383	0.36311	0.74248		0.52035	0.0357	0.14927
2382	0.36305	0.74313		0.52057	0.03572	0.14966
2381	0.36375	0.74428		0.52079	0.03589	0.15024
2380	0.36292	0.74296		0.52101	0.03575	0.14984
2379	0.36347	0.74297		0.52123	0.03589	0.14997
2378	0.36348	0.74278		0.52145	0.03592	0.15002
2377	0.36295	0.74319		0.52167	0.03585	0.15031
2376	0.36344	0.74327		0.52189	0.03598	0.15047
2375	0.36313	0.7431		0.52211	0.03595	0.15053
2374	0.36313	0.74398		0.52233	0.03598	0.15101
2373	0.36325	0.74237		0.52255	0.03603	0.15048
2372	0.36255	0.74306		0.52277	0.03592	0.15089
2371	0.36281	0.74238		0.52299	0.036	0.15074
2370	0.363	0.74313		0.52321	0.03607	0.15117
2369	0.36262	0.7427		0.52343	0.03603	0.15113
2368	0.36321	0.74314		0.52365	0.03617	0.15143
2367	0.36269	0.74302		0.52387	0.0361	0.15151
2366	0.36336	0.74318		0.52409	0.03627	0.15171
2365	0.3629	0.74303		0.52431	0.0362	0.15177
2364	0.36285	0.74406		0.52453	0.03622	0.15232
2363	0.36303	0.74321		0.52476	0.03629	0.1521
2362	0.36298	0.74423		0.52498	0.03631	0.15265
2361	0.36275	0.74329		0.5252	0.0363	0.15239
2360	0.36265	0.74149		0.52542	0.03631	0.15178
2359	0.36279	0.74269		0.52565	0.03637	0.15241
2358	0.36308	0.74209		0.52587	0.03645	0.15229
2357	0.36259	0.74299		0.52609	0.03639	0.15279
2356	0.36248	0.74081		0.52632	0.0364	0.15202
2355	0.36283	0.74237		0.52654	0.0365	0.15279
2354	0.36263	0.74236		0.52676	0.03649	0.15292
2353	0.36283	0.74236		0.52699	0.03656	0.15305
2352	0.36295	0.74267		0.52721	0.03662	0.15331
2351	0.36277	0.7427		0.52744	0.03661	0.15345
2350	0.36286	0.74283		0.52766	0.03666	0.15364
2349	0.3627	0.74229		0.52788	0.03666	0.15354
2348	0.36281	0.74323		0.52811	0.03671	0.15406
2347	0.36273	0.74121		0.52833	0.03673	0.15336
2346	0.36305	0.7422		0.52856	0.03682	0.1539
2345	0.36247	0.74225		0.52878	0.03674	0.15405
2344	0.36266	0.7424		0.52901	0.03681	0.15424
2343	0.36243	0.74242		0.52924	0.03679	0.15438
2342	0.36241	0.74139		0.52946	0.03682	0.15408
2341	0.36224	0.74174		0.52969	0.03682	0.15436
2340	0.36251	0.74254		0.52991	0.0369	0.15483
2339	0.36298	0.74196		0.53014	0.03703	0.15472
2338	0.36275	0.74109		0.53037	0.03701	0.15449
2337	0.36278	0.74138		0.53059	0.03705	0.15474
2336	0.36259	0.74141		0.53082	0.03704	0.15489
2335	0.36238	0.74149		0.53105	0.03703	0.15505
2334	0.36313	0.74127		0.53128	0.03722	0.1551
2333	0.36286	0.74172		0.5315	0.0372	0.15541
2332	0.36247	0.74032		0.53173	0.03715	0.15496
2331	0.36288	0.74139		0.53196	0.03726	0.15554
2330	0.36256	0.74148		0.53219	0.03723	0.15572
2329	0.36248	0.74058		0.53242	0.03725	0.15547
2328	0.36261	0.74128		0.53265	0.0373	0.1559
2327	0.36265	0.74125		0.53287	0.03734	0.15602
2326	0.36208	0.74109		0.5331	0.03726	0.15609
2325	0.36209	0.741		0.53333	0.03729	0.15618
2324	0.36242	0.7403		0.53356	0.03739	0.15602
2323	0.36217	0.74211		0.53379	0.03737	0.15692
2322	0.36221	0.74022		0.53402	0.03741	0.15626
2321	0.36174	0.7412		0.53425	0.03735	0.1568
2320	0.36234	0.74041		0.53448	0.03751	0.15661
2319	0.36253	0.74156		0.53471	0.03758	0.15723
2318	0.36212	0.74088		0.53494	0.03753	0.15708
2317	0.36191	0.74072		0.53517	0.03751	0.15714
2316	0.36248	0.74186		0.53541	0.03766	0.15776
2315	0.36197	0.74006		0.53564	0.03759	0.15714
2314	0.36187	0.74033		0.53587	0.0376	0.15738
2313	0.36262	0.7407		0.5361	0.03779	0.15768
2312	0.36206	0.7408		0.53633	0.03771	0.15786
2311	0.36197	0.74003		0.53656	0.03772	0.15767
2310	0.36209	0.74045		0.5368	0.03778	0.15798
2309	0.36209	0.74042		0.53703	0.03781	0.15811
2308	0.36218	0.74113		0.53726	0.03786	0.15855
2307	0.36201	0.74171		0.53749	0.03786	0.15893
2306	0.36175	0.74043		0.53773	0.03784	0.15853
2305	0.36196	0.73991		0.53796	0.03792	0.15844
2304	0.36187	0.73968		0.53819	0.03793	0.15848
2303	0.36206	0.74049		0.53843	0.038	0.15896
2302	0.36184	0.74032		0.53866	0.03799	0.15903
2301	0.36237	0.7392		0.5389	0.03813	0.15868
2300	0.36173	0.74002		0.53913	0.03803	0.15917
2299	0.36228	0.73913		0.53936	0.03818	0.15893
2298	0.36284	0.73945		0.5396	0.03833	0.15921
2297	0.36211	0.74024		0.53983	0.03821	0.15969
2296	0.36201	0.73878		0.54007	0.03822	0.15919
2295	0.36181	0.73847		0.54031	0.03822	0.1592
2294	0.36243	0.73948		0.54054	0.03838	0.15977
2293	0.36177	0.7394		0.54078	0.03827	0.15988
2292	0.36191	0.73957		0.54101	0.03834	0.16009
2291	0.36164	0.74038		0.54125	0.03831	0.16058
2290	0.36227	0.73947		0.54148	0.03848	0.16033
2289	0.36217	0.73935		0.54172	0.03849	0.16042
2288	0.36213	0.73942		0.54196	0.03852	0.16059
2287	0.36178	0.73893		0.5422	0.03848	0.16051
2286	0.36246	0.73985		0.54243	0.03866	0.16106
2285	0.36247	0.73827		0.54267	0.03869	0.16051
2284	0.36196	0.73954		0.54291	0.03862	0.1612
2283	0.36142	0.73871		0.54314	0.03854	0.16098
2282	0.36149	0.73832		0.54338	0.03858	0.16095
2281	0.36168	0.73982		0.54362	0.03866	0.16175
2280	0.36174	0.73942		0.54386	0.0387	0.16172
2279	0.36217	0.73886		0.5441	0.03883	0.16162
2278	0.36199	0.74079		0.54434	0.03883	0.1626
2277	0.36267	0.73953		0.54458	0.03901	0.16219
2276	0.36164	0.73992		0.54482	0.03882	0.16251
2275	0.36215	0.73858		0.54505	0.03896	0.16206
2274	0.36226	0.73864		0.54529	0.03902	0.16223
2273	0.36242	0.73697		0.54553	0.03909	0.16164
2272	0.36244	0.73834		0.54577	0.03913	0.16238
2271	0.36241	0.73901		0.54601	0.03916	0.16282
2270	0.36117	0.73836		0.54626	0.03892	0.16268
2269	0.36192	0.73914		0.5465	0.03912	0.16317
2268	0.36182	0.73848		0.54674	0.03913	0.16302
2267	0.36237	0.73892		0.54698	0.03929	0.16335
2266	0.36221	0.73928		0.54722	0.03929	0.16366
2265	0.36261	0.73926		0.54746	0.03941	0.16379
2264	0.36196	0.73873		0.5477	0.0393	0.1637
2263	0.36238	0.74018		0.54795	0.03943	0.16449
2262	0.36241	0.73763		0.54819	0.03947	0.16351
2261	0.36176	0.73983		0.54843	0.03936	0.16463
2260	0.3622	0.74016		0.54867	0.03949	0.16492
2259	0.36185	0.73941		0.54892	0.03945	0.16473
2258	0.36291	0.73815		0.54916	0.03972	0.16432
2257	0.36263	0.7396		0.5494	0.03969	0.16511
2256	0.36253	0.73874		0.54965	0.03971	0.16487
2255	0.36222	0.73891		0.54989	0.03967	0.16509
2254	0.36184	0.73756		0.55013	0.03963	0.16464
2253	0.3623	0.73873		0.55038	0.03976	0.16531
2252	0.36248	0.73982		0.55062	0.03984	0.16594
2251	0.36243	0.73916		0.55087	0.03986	0.16579
2250	0.36186	0.73749		0.55111	0.03977	0.16519
2249	0.3626	0.73915		0.55136	0.03997	0.16609
2248	0.36235	0.73941		0.5516	0.03995	0.16635
2247	0.36165	0.73835		0.55185	0.03983	0.16602
2246	0.36216	0.73826		0.55209	0.03998	0.16613
2245	0.36256	0.73907		0.55234	0.0401	0.16664
2244	0.36194	0.73833		0.55258	0.04	0.16646
2243	0.36294	0.73923		0.55283	0.04026	0.16701
2242	0.3625	0.73923		0.55308	0.0402	0.16716
2241	0.36267	0.73875		0.55332	0.04027	0.16709
2240	0.36176	0.73829		0.55357	0.04011	0.16703
2239	0.36253	0.73868		0.55382	0.04031	0.16736
2238	0.36184	0.73623		0.55407	0.04019	0.1664
2237	0.36251	0.73932		0.55431	0.04038	0.16795
2236	0.36231	0.7401		0.55456	0.04037	0.16846
2235	0.36268	0.73934		0.55481	0.04049	0.16826
2234	0.36241	0.73803		0.55506	0.04046	0.16781
2233	0.3626	0.73938		0.55531	0.04054	0.16858
2232	0.36232	0.73759		0.55556	0.04052	0.16791
2231	0.36208	0.73891		0.5558	0.0405	0.16867
2230	0.36208	0.73897		0.55605	0.04054	0.16884
2229	0.36227	0.738		0.5563	0.04062	0.16855
2228	0.36229	0.73701		0.55655	0.04066	0.16825
2227	0.36232	0.7384		0.5568	0.0407	0.16904
2226	0.3619	0.73782		0.55705	0.04064	0.16892
2225	0.36213	0.73914		0.5573	0.04073	0.16968
2224	0.36252	0.73808		0.55755	0.04085	0.16935
2223	0.36269	0.7377		0.5578	0.04093	0.16933
2222	0.36233	0.73751		0.55806	0.04088	0.16939
2221	0.3622	0.73784		0.55831	0.04089	0.1697
2220	0.3623	0.73745		0.55856	0.04095	0.16967
2219	0.36216	0.73717		0.55881	0.04096	0.16969
2218	0.36177	0.73769		0.55906	0.04091	0.17008
2217	0.36154	0.73832		0.55931	0.04089	0.17053
2216	0.36243	0.73733		0.55957	0.04113	0.17023
2215	0.36193	0.73827		0.55982	0.04105	0.17082
2214	0.36163	0.73729		0.56007	0.04102	0.17052
2213	0.36209	0.73776		0.56033	0.04116	0.17089
2212	0.36167	0.73663		0.56058	0.04111	0.17052
2211	0.36156	0.7378		0.56083	0.04112	0.17122
2210	0.36163	0.73736		0.56109	0.04117	0.17117
2209	0.36156	0.73652		0.56134	0.04119	0.17093
2208	0.36183	0.73715		0.56159	0.04129	0.17138
2207	0.36168	0.73657		0.56185	0.04129	0.17126
2206	0.36167	0.73661		0.5621	0.04133	0.17144
2205	0.36163	0.73709		0.56236	0.04136	0.17182
2204	0.36148	0.73718		0.56261	0.04136	0.17202
2203	0.36132	0.73591		0.56287	0.04136	0.17158
2202	0.36137	0.73583		0.56312	0.04141	0.1717
2201	0.36127	0.7366		0.56338	0.04142	0.17221
2200	0.36166	0.73586		0.56364	0.04155	0.17202
2199	0.36144	0.73575		0.56389	0.04154	0.17213
2198	0.36133	0.73587		0.56415	0.04155	0.17234
2197	0.36122	0.73496		0.56441	0.04157	0.17207
2196	0.36148	0.73436		0.56466	0.04166	0.17195
2195	0.36068	0.73535		0.56492	0.04152	0.17257
2194	0.36081	0.73495		0.56518	0.04158	0.17254
2193	0.36051	0.73432		0.56544	0.04155	0.1724
2192	0.36071	0.73423		0.56569	0.04164	0.17252
2191	0.36057	0.73396		0.56595	0.04164	0.17255
2190	0.35997	0.73371		0.56621	0.04154	0.17259
2189	0.36012	0.7331		0.56647	0.04162	0.17245
2188	0.36013	0.73278		0.56673	0.04165	0.17246
2187	0.35986	0.73415		0.56699	0.04163	0.17327
2186	0.35974	0.7333		0.56725	0.04164	0.17302
2185	0.35994	0.73256		0.56751	0.04173	0.17283
2184	0.35973	0.7331		0.56777	0.04171	0.17325
2183	0.35967	0.73294		0.56803	0.04174	0.17333
2182	0.36025	0.73333		0.56829	0.04191	0.17367
2181	0.35974	0.73213		0.56855	0.04183	0.17326
2180	0.35989	0.73165		0.56881	0.0419	0.1732
2179	0.35938	0.73353		0.56907	0.04182	0.17424
2178	0.35897	0.73322		0.56933	0.04177	0.17426
2177	0.35939	0.7334		0.56959	0.0419	0.17451
2176	0.35974	0.73107		0.56985	0.04202	0.17356
2175	0.35911	0.73268		0.57011	0.04192	0.17448
2174	0.35955	0.73254		0.57038	0.04206	0.17458
2173	0.35996	0.73147		0.57064	0.04219	0.17423
2172	0.35966	0.73166		0.5709	0.04216	0.17448
2171	0.36006	0.73224		0.57117	0.04229	0.17492
2170	0.35991	0.73126		0.57143	0.0423	0.17461
2169	0.36036	0.73193		0.57169	0.04244	0.17509
2168	0.36003	0.73302		0.57196	0.0424	0.17578
2167	0.36032	0.732		0.57222	0.04251	0.17545
2166	0.35979	0.732		0.57248	0.04243	0.17561
2165	0.36057	0.73104		0.57275	0.04265	0.17531
2164	0.35986	0.73166		0.57301	0.04252	0.17577
2163	0.35945	0.73293		0.57328	0.04246	0.17654
2162	0.35989	0.73341		0.57354	0.04261	0.17694
2161	0.36012	0.72979		0.57381	0.0427	0.17536
2160	0.36034	0.73148		0.57407	0.04279	0.17634
2159	0.36004	0.73082		0.57434	0.04276	0.17618
2158	0.35995	0.73037		0.57461	0.04278	0.17613
2157	0.35993	0.73056		0.57487	0.04281	0.17638
2156	0.36035	0.73286		0.57514	0.04295	0.17766
2155	0.36039	0.72962		0.57541	0.043	0.17626
2154	0.35962	0.73097		0.57567	0.04286	0.17707
2153	0.35997	0.73049		0.57594	0.04298	0.177
2152	0.36033	0.73086		0.57621	0.04311	0.17735
2151	0.36026	0.73084		0.57648	0.04313	0.17751
2150	0.36003	0.72971		0.57674	0.04312	0.17712
2149	0.36021	0.73064		0.57701	0.0432	0.17774
2148	0.35999	0.73197		0.57728	0.04319	0.17855
2147	0.35964	0.73131		0.57755	0.04314	0.17839
2146	0.35996	0.73049		0.57782	0.04326	0.17816
2145	0.36053	0.73017		0.57809	0.04344	0.17817
2144	0.35966	0.73154		0.57836	0.04327	0.17901
2143	0.36029	0.73061		0.57863	0.04346	0.17872
2142	0.36082	0.73029		0.5789	0.04363	0.17873
2141	0.36045	0.73107		0.57917	0.04358	0.17928
2140	0.36019	0.73068		0.57944	0.04356	0.17925
2139	0.35961	0.73033		0.57971	0.04346	0.17925
2138	0.35996	0.73053		0.57998	0.04358	0.17952
2137	0.36023	0.72925		0.58025	0.04369	0.17905
2136	0.36035	0.73		0.58052	0.04376	0.17959
2135	0.3603	0.72927		0.5808	0.04379	0.1794
2134	0.35977	0.73046		0.58107	0.0437	0.18015
2133	0.36027	0.7296		0.58134	0.04386	0.1799
2132	0.36052	0.7308		0.58161	0.04397	0.18066
2131	0.3602	0.72928		0.58189	0.04393	0.18008
2130	0.36091	0.72867		0.58216	0.04415	0.17995
2129	0.36055	0.73104		0.58243	0.0441	0.18129
2128	0.36015	0.73036		0.58271	0.04404	0.18113
2127	0.36106	0.72981		0.58298	0.04431	0.18102
2126	0.36044	0.72981		0.58325	0.04419	0.18119
2125	0.36003	0.72987		0.58353	0.04414	0.18139
2124	0.36072	0.7289		0.5838	0.04435	0.18108
2123	0.36071	0.72885		0.58408	0.04439	0.18123
2122	0.36073	0.72949		0.58435	0.04443	0.18172
2121	0.36052	0.72916		0.58463	0.04443	0.18172
2120	0.36058	0.72927		0.58491	0.04448	0.18195
2119	0.35992	0.72934		0.58518	0.04436	0.18216
2118	0.36129	0.72899		0.58546	0.04474	0.18215
2117	0.36053	0.73063		0.58573	0.04459	0.18314
2116	0.3607	0.72873		0.58601	0.04468	0.18237
2115	0.3607	0.72999		0.58629	0.04472	0.18317
2114	0.3606	0.72883		0.58657	0.04474	0.18276
2113	0.36019	0.72869		0.58684	0.04468	0.18286
2112	0.36022	0.72851		0.58712	0.04473	0.18295
2111	0.36077	0.72905		0.5874	0.04491	0.18339
2110	0.36129	0.72833		0.58768	0.04508	0.1832
2109	0.35988	0.72734		0.58796	0.04477	0.18288
2108	0.36082	0.72897		0.58824	0.04505	0.18388
2107	0.36077	0.72732		0.58851	0.04508	0.18322
2106	0.36005	0.72607		0.58879	0.04494	0.18276
2105	0.36125	0.72784		0.58907	0.04528	0.18383
2104	0.36106	0.72699		0.58935	0.04528	0.18357
2103	0.36069	0.72807		0.58963	0.04523	0.18429
2102	0.3609	0.72899		0.58991	0.04533	0.18494
2101	0.36091	0.72809		0.5902	0.04537	0.18466
2100	0.36062	0.72745		0.59048	0.04534	0.18451
2099	0.36047	0.729		0.59076	0.04535	0.18547
2098	0.3607	0.72819		0.59104	0.04545	0.18523
2097	0.3607	0.7279		0.59132	0.04549	0.18527
2096	0.36073	0.72794		0.5916	0.04554	0.18546
2095	0.36073	0.72661		0.59189	0.04559	0.18496
2094	0.36054	0.72694		0.59217	0.04558	0.18531
2093	0.3609	0.72795		0.59245	0.04572	0.186
2092	0.36067	0.72839		0.59273	0.0457	0.1864
2091	0.36076	0.72715		0.59302	0.04577	0.18594
2090	0.36058	0.72699		0.5933	0.04577	0.18604
2089	0.36119	0.72799		0.59359	0.04597	0.18673
2088	0.36034	0.72664		0.59387	0.04579	0.18622
2087	0.36045	0.72667		0.59415	0.04587	0.18641
2086	0.3606	0.72687		0.59444	0.04595	0.18669
2085	0.36062	0.72656		0.59472	0.046	0.18671
2084	0.36007	0.72666		0.59501	0.0459	0.18694
2083	0.36048	0.72667		0.5953	0.04605	0.18713
2082	0.3606	0.72744		0.59558	0.04612	0.18771
2081	0.36012	0.72626		0.59587	0.04605	0.18727
2080	0.35993	0.72616		0.59615	0.04604	0.1874
2079	0.36058	0.72638		0.59644	0.04625	0.1877
2078	0.36067	0.72675		0.59673	0.04632	0.18807
2077	0.35993	0.72623		0.59701	0.04617	0.18798
2076	0.36009	0.72504		0.5973	0.04626	0.18755
2075	0.36025	0.72546		0.59759	0.04635	0.18794
2074	0.36059	0.72561		0.59788	0.04648	0.18821
2073	0.36036	0.7256		0.59817	0.04646	0.18838
2072	0.36035	0.72578		0.59846	0.04651	0.18866
2071	0.36039	0.72553		0.59874	0.04656	0.18871
2070	0.36065	0.7252		0.59903	0.04667	0.18872
2069	0.36048	0.72562		0.59932	0.04668	0.18912
2068	0.36051	0.7252		0.59961	0.04673	0.18908
2067	0.36052	0.72551		0.5999	0.04678	0.18943
2066	0.36037	0.72518		0.60019	0.04678	0.18944
2065	0.3598	0.72552		0.60048	0.04668	0.1898
2064	0.35979	0.72454		0.60078	0.04672	0.18947
2063	0.36006	0.72598		0.60107	0.04684	0.19041
2062	0.36038	0.72509		0.60136	0.04697	0.19013
2061	0.35982	0.72422		0.60165	0.04687	0.18986
2060	0.36058	0.72402		0.60194	0.04711	0.18994
2059	0.36029	0.72456		0.60223	0.04708	0.19041
2058	0.36013	0.72371		0.60253	0.04708	0.19014
2057	0.35995	0.72454		0.60282	0.04708	0.19076
2056	0.36004	0.72419		0.60311	0.04715	0.19077
2055	0.35942	0.72454		0.60341	0.04704	0.19114
2054	0.35999	0.72391		0.6037	0.04723	0.19099
2053	0.35956	0.72415		0.60399	0.04716	0.19131
2052	0.36011	0.72369		0.60429	0.04736	0.19125
2051	0.35982	0.72347		0.60458	0.04732	0.19132
2050	0.3604	0.72361		0.60488	0.04752	0.19158
2049	0.3601	0.72285		0.60517	0.04749	0.19136
2048	0.35985	0.7241		0.60547	0.04747	0.19221
2047	0.36019	0.72413		0.60576	0.04761	0.19242
2046	0.36025	0.7236		0.60606	0.04767	0.19232
2045	0.35988	0.72377		0.60636	0.04762	0.1926
2044	0.36002	0.72313		0.60665	0.0477	0.19245
2043	0.36022	0.72326		0.60695	0.0478	0.19271
2042	0.35937	0.72377		0.60725	0.04762	0.19317
2041	0.35996	0.72331		0.60755	0.04783	0.19311
2040	0.35959	0.72308		0.60784	0.04778	0.19318
2039	0.35983	0.72224		0.60814	0.04789	0.19292
2038	0.35993	0.72311		0.60844	0.04796	0.19357
2037	0.35955	0.72276		0.60874	0.0479	0.19357
2036	0.35976	0.72318		0.60904	0.04801	0.19399
2035	0.36016	0.7232		0.60934	0.04816	0.19419
2034	0.35949	0.72279		0.60964	0.04803	0.19417
2033	0.35987	0.722		0.60994	0.04818	0.19393
2032	0.35995	0.72245		0.61024	0.04825	0.19436
2031	0.35995	0.72243		0.61054	0.0483	0.19454
2030	0.35994	0.72176		0.61084	0.04834	0.19437
2029	0.35953	0.72154		0.61114	0.04828	0.19444
2028	0.36028	0.72197		0.61144	0.04853	0.19487
2027	0.35951	0.72234		0.61174	0.04837	0.19526
2026	0.35999	0.72189		0.61204	0.04855	0.19521
2025	0.35991	0.72158		0.61235	0.04857	0.19524
2024	0.35983	0.72214		0.61265	0.0486	0.19573
2023	0.35989	0.72153		0.61295	0.04866	0.1956
2022	0.35979	0.72245		0.61325	0.04868	0.19629
2021	0.35986	0.72186		0.61356	0.04875	0.19616
2020	0.35996	0.72203		0.61386	0.04883	0.19645
2019	0.35984	0.72105		0.61417	0.04884	0.19611
2018	0.36013	0.72109		0.61447	0.04897	0.19633
2017	0.36013	0.72136		0.61477	0.04902	0.19667
2016	0.36003	0.7223		0.61508	0.04904	0.19737
2015	0.36008	0.72112		0.61538	0.0491	0.19693
2014	0.36021	0.72096		0.61569	0.04919	0.19704
2013	0.35957	0.7209		0.616	0.04906	0.1972
2012	0.35968	0.72024		0.6163	0.04914	0.19703
2011	0.36014	0.72075		0.61661	0.04931	0.19751
2010	0.35976	0.72097		0.61692	0.04926	0.19783
2009	0.35972	0.72075		0.61722	0.0493	0.1979
2008	0.36006	0.72026		0.61753	0.04944	0.19783
2007	0.35983	0.72101		0.61784	0.04943	0.19844
2006	0.35984	0.72072		0.61815	0.04948	0.19848
2005	0.36011	0.72086		0.61845	0.0496	0.19875
2004	0.35995	0.72099		0.61876	0.04961	0.19902
2003	0.36016	0.72028		0.61907	0.04971	0.19883
2002	0.35991	0.72036		0.61938	0.04969	0.19907
2001	0.35981	0.71976		0.61969	0.04972	0.19894
2000	0.35998	0.72005		0.62	0.04981	0.1993
1999	0.35975	0.72032		0.62031	0.0498	0.19965
1998	0.36012	0.71951		0.62062	0.04995	0.1994
1997	0.36012	0.72072		0.62093	0.05	0.20027
1996	0.36034	0.71994		0.62124	0.05011	0.20004
1995	0.36007	0.71955		0.62155	0.05009	0.20002
1994	0.36017	0.71962		0.62187	0.05017	0.20026
1993	0.36028	0.71965		0.62218	0.05025	0.20048
1992	0.36014	0.71942		0.62249	0.05026	0.20055
1991	0.35991	0.7192		0.6228	0.05024	0.20063
1990	0.36012	0.71853		0.62312	0.05035	0.20046
1989	0.36014	0.71924		0.62343	0.05041	0.20106
1988	0.36012	0.71857		0.62374	0.05046	0.20089
1987	0.36037	0.71844		0.62406	0.05057	0.20101
1986	0.36028	0.71928		0.62437	0.0506	0.20169
1985	0.36034	0.71849		0.62469	0.05067	0.20145
1984	0.36002	0.71833		0.625	0.05063	0.20156
1983	0.36006	0.71833		0.62532	0.05069	0.20176
1982	0.36021	0.71802		0.62563	0.05079	0.2018
1981	0.36009	0.7183		0.62595	0.0508	0.20216
1980	0.36032	0.71864		0.62626	0.05092	0.20255
1979	0.35982	0.71808		0.62658	0.05083	0.20244
1978	0.35991	0.71781		0.6269	0.05091	0.20249
1977	0.35992	0.71767		0.62721	0.05096	0.20262
1976	0.36009	0.71761		0.62753	0.05106	0.20279
1975	0.36008	0.71773		0.62785	0.05111	0.20306
1974	0.36018	0.71813		0.62817	0.05119	0.20349
1973	0.36025	0.71799		0.62848	0.05126	0.20362
1972	0.3599	0.71778		0.6288	0.05121	0.20371
1971	0.35999	0.71796		0.62912	0.05129	0.20402
1970	0.3601	0.71737		0.62944	0.05138	0.20389
1969	0.36011	0.71709		0.62976	0.05143	0.20394
1968	0.36002	0.71665		0.63008	0.05146	0.2039
1967	0.36007	0.71688		0.6304	0.05153	0.20423
1966	0.35997	0.71659		0.63072	0.05155	0.20428
1965	0.35982	0.71712		0.63104	0.05156	0.20479
1964	0.36004	0.71624		0.63136	0.05167	0.20449
1963	0.36006	0.7164		0.63169	0.05173	0.20479
1962	0.36008	0.71671		0.63201	0.05179	0.20518
1961	0.36012	0.71632		0.63233	0.05186	0.20516
1960	0.35988	0.71586		0.63265	0.05184	0.20511
1959	0.36005	0.71607		0.63298	0.05194	0.20544
1958	0.3598	0.71596		0.6333	0.05192	0.20559
1957	0.35974	0.71561		0.63362	0.05196	0.20559
1956	0.35997	0.71621		0.63395	0.05208	0.20615
1955	0.35986	0.71612		0.63427	0.0521	0.20631
1954	0.35989	0.71496		0.6346	0.05216	0.20585
1953	0.35996	0.71521		0.63492	0.05223	0.20621
1952	0.35965	0.71486		0.63525	0.0522	0.20622
1951	0.3599	0.71486		0.63557	0.05232	0.20643
1950	0.35962	0.71454		0.6359	0.05229	0.20645
1949	0.35957	0.71454		0.63622	0.05233	0.20667
1948	0.35968	0.71441		0.63655	0.05242	0.2068
1947	0.35978	0.71455		0.63688	0.0525	0.2071
1946	0.35957	0.71442		0.6372	0.0525	0.20723
1945	0.35945	0.71399		0.63753	0.05252	0.2072
1944	0.35967	0.7142		0.63786	0.05263	0.20753
1943	0.35943	0.71346		0.63819	0.05262	0.20732
1942	0.35934	0.71327		0.63852	0.05265	0.20742
1941	0.35939	0.71327		0.63885	0.05271	0.20764
1940	0.35917	0.71304		0.63918	0.0527	0.20772
1939	0.35962	0.71291		0.6395	0.05289	0.20786
1938	0.35963	0.71316		0.63983	0.05295	0.20822
1937	0.3597	0.71254		0.64017	0.05302	0.20807
1936	0.35924	0.71311		0.6405	0.05294	0.20861
1935	0.35944	0.71213		0.64083	0.05306	0.20826
1934	0.35919	0.71239		0.64116	0.05304	0.20863
1933	0.35905	0.71191		0.64149	0.05305	0.20856
1932	0.35925	0.71192		0.64182	0.05316	0.20878
1931	0.35919	0.7119		0.64215	0.0532	0.20898
1930	0.35918	0.71182		0.64249	0.05325	0.20915
1929	0.35912	0.71186		0.64282	0.05329	0.2094
1928	0.35887	0.71143		0.64315	0.05327	0.20936
1927	0.35882	0.71057		0.64349	0.05331	0.20907
1926	0.35888	0.71098		0.64382	0.05339	0.20953
1925	0.35865	0.71084		0.64416	0.05337	0.20966
1924	0.35897	0.71058		0.64449	0.05352	0.20973
1923	0.35903	0.71055		0.64483	0.0536	0.20993
1922	0.35879	0.7105		0.64516	0.05358	0.21012
1921	0.35887	0.71047		0.6455	0.05366	0.21032
1920	0.35848	0.70996		0.64583	0.0536	0.21024
1919	0.35874	0.70987		0.64617	0.05373	0.21041
1918	0.35867	0.70978		0.64651	0.05377	0.21057
1917	0.35863	0.70987		0.64684	0.05381	0.21084
1916	0.35883	0.70955		0.64718	0.05393	0.21087
1915	0.3586	0.70966		0.64752	0.05392	0.21116
1914	0.35877	0.70933		0.64786	0.05402	0.21118
1913	0.35854	0.70986		0.6482	0.05401	0.21172
1912	0.35888	0.70966		0.64854	0.05417	0.21182
1911	0.35868	0.7092		0.64887	0.05417	0.21177
1910	0.35891	0.70957		0.64921	0.05429	0.21221
1909	0.35861	0.70945		0.64955	0.05426	0.21236
1908	0.35849	0.70868		0.6499	0.05428	0.21213
1907	0.35896	0.70833		0.65024	0.05448	0.21214
1906	0.35877	0.70801		0.65058	0.05448	0.21216
1905	0.3589	0.70838		0.65092	0.05458	0.21261
1904	0.35886	0.70808		0.65126	0.05462	0.21265
1903	0.35894	0.70802		0.6516	0.0547	0.21284
1902	0.35903	0.70791		0.65195	0.05479	0.213
1901	0.35919	0.70783		0.65229	0.05489	0.21318
1900	0.35913	0.70778		0.65263	0.05493	0.21337
1899	0.35915	0.7078		0.65298	0.055	0.21361
1898	0.35909	0.7072		0.65332	0.05504	0.21347
1897	0.35906	0.70739		0.65366	0.05509	0.21381
1896	0.3589	0.70696		0.65401	0.0551	0.21377
1895	0.35911	0.70676		0.65435	0.05522	0.21388
1894	0.35898	0.70662		0.6547	0.05524	0.21402
1893	0.35897	0.70645		0.65504	0.05529	0.21414
1892	0.35885	0.70615		0.65539	0.05531	0.21419
1891	0.35904	0.70612		0.65574	0.05543	0.2144
1890	0.35877	0.70568		0.65608	0.05541	0.21436
1889	0.35871	0.70524		0.65643	0.05545	0.21431
1888	0.35857	0.70525		0.65678	0.05546	0.21455
1887	0.35825	0.70489		0.65713	0.05542	0.21456
1886	0.35819	0.70484		0.65748	0.05546	0.21475
1885	0.35779	0.70423		0.65782	0.0554	0.21461
1884	0.35784	0.70426		0.65817	0.05547	0.21486
1883	0.35766	0.7035		0.65852	0.05547	0.21462
1882	0.3575	0.70398		0.65887	0.05548	0.21514
1881	0.35729	0.70331		0.65922	0.05548	0.21496
1880	0.35729	0.70327		0.65957	0.05554	0.21516
1879	0.35725	0.70342		0.65993	0.05558	0.21548
1878	0.35748	0.7024		0.66028	0.05571	0.21509
1877	0.35717	0.70306		0.66063	0.05568	0.21572
1876	0.35724	0.70296		0.66098	0.05576	0.21589
1875	0.35726	0.70262		0.66133	0.05582	0.21591
1874	0.35736	0.70285		0.66169	0.05591	0.21629
1873	0.35717	0.70226		0.66204	0.05591	0.21616
1872	0.35743	0.70257		0.66239	0.05605	0.21658
1871	0.35738	0.70277		0.66275	0.0561	0.21693
1870	0.35768	0.70285		0.6631	0.05625	0.21721
1869	0.35736	0.70213		0.66346	0.05621	0.217
1868	0.35754	0.70214		0.66381	0.05633	0.21724
1867	0.35765	0.70201		0.66417	0.05643	0.21739
1866	0.3578	0.70203		0.66452	0.05653	0.21764
1865	0.35766	0.70181		0.66488	0.05655	0.21773
1864	0.35772	0.70163		0.66524	0.05663	0.21786
1863	0.35805	0.70113		0.66559	0.0568	0.21778
1862	0.35783	0.70179		0.66595	0.05678	0.21842
1861	0.35794	0.70147		0.66631	0.05688	0.21846
1860	0.35784	0.70139		0.66667	0.05691	0.21865
1859	0.35802	0.70136		0.66703	0.05703	0.21886
1858	0.35819	0.70076		0.66738	0.05714	0.21872
1857	0.35796	0.70091		0.66774	0.05713	0.21905
1856	0.35781	0.70079		0.6681	0.05715	0.21921
1855	0.35789	0.7		0.66846	0.05723	0.21895
1854	0.35776	0.69978		0.66882	0.05725	0.21905
1853	0.35746	0.69948		0.66919	0.05722	0.2191
1852	0.35718	0.70002		0.66955	0.05719	0.21968
1851	0.35703	0.69943		0.66991	0.05721	0.21954
1850	0.35726	0.69912		0.67027	0.05734	0.21958
1849	0.35694	0.69919		0.67063	0.0573	0.21987
1848	0.35711	0.69894		0.671	0.05742	0.21994
1847	0.35689	0.69846		0.67136	0.05741	0.21989
1846	0.35694	0.69878		0.67172	0.05749	0.22032
1845	0.35718	0.69887		0.67209	0.05763	0.22062
1844	0.35693	0.6984		0.67245	0.05761	0.22056
1843	0.35711	0.69866		0.67282	0.05773	0.22097
1842	0.35713	0.69837		0.67318	0.0578	0.22102
1841	0.35732	0.69803		0.67355	0.05792	0.22105
1840	0.3574	0.69814		0.67391	0.05801	0.22136
1839	0.35735	0.69818		0.67428	0.05806	0.22162
1838	0.3573	0.69797		0.67465	0.0581	0.22173
1837	0.35744	0.69775		0.67501	0.05822	0.22183
1836	0.35734	0.6977		0.67538	0.05824	0.22204
1835	0.35757	0.69765		0.67575	0.05838	0.22225
1834	0.35738	0.69763		0.67612	0.05838	0.22248
1833	0.35756	0.69757		0.67649	0.05851	0.22269
1832	0.35741	0.69733		0.67686	0.05852	0.22277
1831	0.35751	0.69741		0.67723	0.05862	0.22307
1830	0.3578	0.69746		0.6776	0.05878	0.22335
1829	0.35736	0.69683		0.67797	0.0587	0.22319
1828	0.35749	0.69718		0.67834	0.05881	0.22366
1827	0.35754	0.69686		0.67871	0.05889	0.22369
1826	0.35766	0.6966		0.67908	0.05899	0.22377
1825	0.35764	0.69661		0.67945	0.05905	0.22402
1824	0.35752	0.69624		0.67982	0.05907	0.22403
1823	0.35775	0.69614		0.6802	0.05922	0.22421
1822	0.35757	0.6961		0.68057	0.05922	0.22443
1821	0.35775	0.69597		0.68094	0.05934	0.2246
1820	0.35746	0.69591		0.68132	0.05931	0.2248
1819	0.35754	0.69548		0.68169	0.05941	0.22477
1818	0.35735	0.69582		0.68207	0.05941	0.22524
1817	0.35741	0.69463		0.68244	0.05949	0.22472
1816	0.35745	0.69482		0.68282	0.05957	0.22509
1815	0.35716	0.69501		0.6832	0.05954	0.22546
1814	0.35735	0.69483		0.68357	0.05967	0.2256
1813	0.35721	0.69489		0.68395	0.05969	0.22588
1812	0.35741	0.69442		0.68433	0.05982	0.22582
1811	0.35722	0.69444		0.6847	0.05982	0.22609
1810	0.35741	0.69424		0.68508	0.05995	0.22621
1809	0.35726	0.69388		0.68546	0.05997	0.22622
1808	0.35711	0.694		0.68584	0.05999	0.22655
1807	0.35726	0.69385		0.68622	0.0601	0.22671
1806	0.35702	0.69349		0.6866	0.06009	0.22672
1805	0.35722	0.69337		0.68698	0.06022	0.2269
1804	0.35711	0.69321		0.68736	0.06025	0.22704
1803	0.35727	0.69291		0.68774	0.06037	0.22709
1802	0.3569	0.69288		0.68812	0.06032	0.22732
1801	0.35692	0.69257		0.68851	0.06039	0.22738
1800	0.35704	0.69262		0.68889	0.0605	0.22766
1799	0.357	0.69194		0.68927	0.06055	0.22747
1798	0.35707	0.69243		0.68966	0.06064	0.22804
1797	0.35699	0.6921		0.69004	0.06068	0.22808
1796	0.35691	0.69191		0.69042	0.06072	0.22821
1795	0.35681	0.69167		0.69081	0.06076	0.2283
1794	0.35691	0.69154		0.69119	0.06086	0.22847
1793	0.35671	0.69137		0.69158	0.06086	0.22862
1792	0.35681	0.69122		0.69196	0.06096	0.22877
1791	0.35681	0.69092		0.69235	0.06103	0.22883
1790	0.35689	0.69066		0.69274	0.06112	0.22891
1789	0.35676	0.69112		0.69312	0.06115	0.22947
1788	0.35664	0.69071		0.69351	0.06117	0.22946
1787	0.35658	0.69079		0.6939	0.06122	0.22976
1786	0.35662	0.6903		0.69429	0.0613	0.2297
1785	0.35653	0.68987		0.69468	0.06134	0.22967
1784	0.35653	0.68982		0.69507	0.06141	0.22989
1783	0.35665	0.68954		0.69546	0.06152	0.22997
1782	0.35651	0.68953		0.69585	0.06154	0.23021
1781	0.35641	0.68925		0.69624	0.06158	0.23029
1780	0.35645	0.68916		0.69663	0.06166	0.23049
1779	0.35632	0.68894		0.69702	0.06168	0.2306
1778	0.35638	0.68883		0.69741	0.06177	0.23078
1777	0.3563	0.68865		0.69781	0.06182	0.23092
1776	0.35646	0.68841		0.6982	0.06194	0.23102
1775	0.35622	0.68836		0.69859	0.06193	0.23125
1774	0.35634	0.68785		0.69899	0.06204	0.23116
1773	0.35623	0.68798		0.69938	0.06207	0.23151
1772	0.35627	0.68776		0.69977	0.06216	0.23163
1771	0.35606	0.68738		0.70017	0.06215	0.23163
1770	0.35618	0.68747		0.70056	0.06226	0.23195
1769	0.35607	0.6875		0.70096	0.0623	0.23224
1768	0.35605	0.68716		0.70136	0.06236	0.23227
1767	0.35598	0.6868		0.70175	0.06241	0.23229
1766	0.35608	0.68677		0.70215	0.06251	0.23254
1765	0.35604	0.68661		0.70255	0.06257	0.23269
1764	0.35596	0.68637		0.70295	0.06261	0.23279
1763	0.3559	0.68629		0.70335	0.06266	0.233
1762	0.35586	0.68586		0.70375	0.06272	0.23297
1761	0.35592	0.68582		0.70415	0.06281	0.23321
1760	0.35583	0.68577		0.70455	0.06285	0.23344
1759	0.35589	0.68582		0.70495	0.06294	0.23374
1758	0.3559	0.68538		0.70535	0.06302	0.2337
1757	0.35573	0.68529		0.70575	0.06303	0.23391
1756	0.35562	0.68506		0.70615	0.06306	0.23402
1755	0.35577	0.68449		0.70655	0.06319	0.2339
1754	0.35558	0.68441		0.70696	0.06319	0.23411
1753	0.35586	0.68466		0.70736	0.06336	0.23455
1752	0.35562	0.68428		0.70776	0.06335	0.23455
1751	0.35556	0.68423		0.70817	0.0634	0.23479
1750	0.35568	0.68425		0.70857	0.06352	0.23507
1749	0.35556	0.68388		0.70898	0.06355	0.23508
1748	0.35542	0.68394		0.70938	0.06357	0.2354
1747	0.35566	0.68374		0.70979	0.06373	0.23552
1746	0.35548	0.68363		0.71019	0.06373	0.23572
1745	0.35556	0.68326		0.7106	0.06384	0.23574
1744	0.35543	0.68334		0.71101	0.06386	0.23606
1743	0.35527	0.68302		0.71142	0.06388	0.23611
1742	0.35541	0.68277		0.71183	0.064	0.23621
1741	0.3553	0.68249		0.71223	0.06404	0.23628
1740	0.35546	0.68238		0.71264	0.06417	0.23648
1739	0.35531	0.68214		0.71305	0.06419	0.23658
1738	0.35538	0.68222		0.71346	0.06429	0.23692
1737	0.3552	0.68194		0.71387	0.0643	0.23699
1736	0.35525	0.68183		0.71429	0.06439	0.23719
1735	0.35538	0.68164		0.7147	0.06451	0.23733
1734	0.35533	0.68147		0.71511	0.06457	0.23748
1733	0.35557	0.68125		0.71552	0.06473	0.23761
1732	0.35542	0.68112		0.71594	0.06475	0.23779
1731	0.35535	0.68098		0.71635	0.0648	0.23797
1730	0.35521	0.68093		0.71676	0.06482	0.23821
1729	0.35541	0.68059		0.71718	0.06497	0.23825
1728	0.35533	0.68033		0.71759	0.06502	0.23834
1727	0.35544	0.68023		0.71801	0.06513	0.23854
1726	0.3554	0.68011		0.71842	0.06519	0.23874
1725	0.35527	0.67984		0.71884	0.06522	0.23882
1724	0.35531	0.67975		0.71926	0.06531	0.23904
1723	0.35525	0.67942		0.71967	0.06536	0.23909
1722	0.35519	0.67935		0.72009	0.06542	0.23931
1721	0.35498	0.67936		0.72051	0.06542	0.2396
1720	0.35504	0.6791		0.72093	0.06551	0.23969
1719	0.35538	0.679		0.72135	0.06572	0.2399
1718	0.35521	0.67856		0.72177	0.06573	0.23987
1717	0.35515	0.67872		0.72219	0.06579	0.24026
1716	0.35528	0.67831		0.72261	0.06591	0.24025
1715	0.35533	0.67814		0.72303	0.06601	0.24041
1714	0.35513	0.67825		0.72345	0.06601	0.24077
1713	0.35513	0.67808		0.72388	0.06608	0.24093
1712	0.35518	0.67761		0.7243	0.06618	0.24087
1711	0.35525	0.67749		0.72472	0.06628	0.24107
1710	0.35514	0.67749		0.72515	0.06632	0.24136
1709	0.35504	0.67726		0.72557	0.06636	0.24147
1708	0.35519	0.67726		0.726	0.0665	0.24176
1707	0.35507	0.67702		0.72642	0.06653	0.24187
1706	0.3551	0.67689		0.72685	0.06662	0.24206
1705	0.35502	0.67673		0.72727	0.06666	0.24223
1704	0.35506	0.67647		0.7277	0.06676	0.24233
1703	0.35498	0.67629		0.72813	0.06681	0.24248
1702	0.35503	0.67629		0.72855	0.0669	0.24277
1701	0.35513	0.67607		0.72898	0.06702	0.24289
1700	0.35499	0.67592		0.72941	0.06705	0.24307
1699	0.35493	0.67573		0.72984	0.0671	0.24322
1698	0.35491	0.67538		0.73027	0.06718	0.24326
1697	0.35504	0.67538		0.7307	0.0673	0.24355
1696	0.35498	0.67507		0.73113	0.06736	0.24361
1695	0.35498	0.67513		0.73156	0.06744	0.24394
1694	0.35495	0.67483		0.732	0.06751	0.24401
1693	0.35489	0.67477		0.73243	0.06756	0.24426
1692	0.35487	0.67463		0.73286	0.06764	0.24444
1691	0.35477	0.67404		0.73329	0.06768	0.2443
1690	0.35492	0.67406		0.73373	0.06782	0.24461
1689	0.35471	0.67372		0.73416	0.06782	0.24465
1688	0.35487	0.67341		0.7346	0.06796	0.24471
1687	0.35483	0.67355		0.73503	0.06802	0.24511
1686	0.3548	0.67331		0.73547	0.06809	0.24522
1685	0.35472	0.67292		0.73591	0.06814	0.24523
1684	0.35472	0.67305		0.73634	0.06822	0.24561
1683	0.35454	0.6729		0.73678	0.06824	0.2458
1682	0.35456	0.67253		0.73722	0.06832	0.24582
1681	0.35473	0.67248		0.73766	0.06847	0.24608
1680	0.35464	0.67206		0.7381	0.06852	0.24606
1679	0.35465	0.67226		0.73853	0.0686	0.2465
1678	0.35466	0.67209		0.73897	0.06869	0.24667
1677	0.35465	0.67194		0.73942	0.06877	0.24686
1676	0.35477	0.67203		0.73986	0.0689	0.24722
1675	0.35448	0.67176		0.7403	0.06887	0.24731
1674	0.35462	0.67152		0.74074	0.069	0.24743
1673	0.35466	0.67138		0.74118	0.0691	0.24762
1672	0.3547	0.67101		0.74163	0.0692	0.24764
1671	0.35459	0.671		0.74207	0.06924	0.24793
1670	0.35451	0.67081		0.74251	0.06929	0.24809
1669	0.3546	0.67077		0.74296	0.06941	0.24836
1668	0.35465	0.6708		0.74341	0.06951	0.24867
1667	0.35467	0.67059		0.74385	0.0696	0.24882
1666	0.35462	0.67031		0.7443	0.06967	0.24891
1665	0.35463	0.67024		0.74474	0.06975	0.24916
1664	0.35455	0.66994		0.74519	0.06981	0.24924
1663	0.35455	0.66979		0.74564	0.06989	0.24942
1662	0.35446	0.66955		0.74609	0.06994	0.24955
1661	0.35459	0.6691		0.74654	0.07007	0.24951
1660	0.35456	0.66917		0.74699	0.07015	0.24986
1659	0.35459	0.66877		0.74744	0.07024	0.24986
1658	0.35466	0.66868		0.74789	0.07035	0.2501
1657	0.35445	0.66873		0.74834	0.07036	0.25044
1656	0.35443	0.66832		0.74879	0.07043	0.25044
1655	0.35427	0.66828		0.74924	0.07046	0.2507
1654	0.35429	0.66817		0.7497	0.07055	0.25093
1653	0.35421	0.66801		0.75015	0.0706	0.25111
1652	0.3542	0.66774		0.75061	0.07068	0.25121
1651	0.3543	0.66758		0.75106	0.07081	0.2514
1650	0.35416	0.6676		0.75152	0.07084	0.25171
1649	0.35418	0.66725		0.75197	0.07093	0.25176
1648	0.35426	0.66719		0.75243	0.07105	0.25201
1647	0.35411	0.66691		0.75288	0.07108	0.25211
1646	0.35427	0.66676		0.75334	0.07123	0.2523
1645	0.35417	0.66663		0.7538	0.07128	0.25251
1644	0.35429	0.66671		0.75426	0.07141	0.25288
1643	0.35417	0.66647		0.75472	0.07145	0.253
1642	0.35412	0.66619		0.75518	0.07151	0.2531
1641	0.35412	0.66608		0.75564	0.0716	0.25332
1640	0.3542	0.66586		0.7561	0.07172	0.25347
1639	0.35415	0.66577		0.75656	0.07179	0.2537
1638	0.35423	0.66559		0.75702	0.07191	0.25388
1637	0.35405	0.66541		0.75748	0.07192	0.25405
1636	0.35411	0.6651		0.75795	0.07204	0.25413
1635	0.35408	0.66515		0.75841	0.07211	0.25447
1634	0.35411	0.6649		0.75887	0.07221	0.2546
1633	0.35397	0.6646		0.75934	0.07225	0.25468
1632	0.35406	0.66459		0.7598	0.07237	0.25498
1631	0.3541	0.66445		0.76027	0.07248	0.25519
1630	0.35408	0.6642		0.76074	0.07255	0.25531
1629	0.354	0.66401		0.7612	0.07261	0.25548
1628	0.35399	0.66395		0.76167	0.0727	0.25574
1627	0.35398	0.66368		0.76214	0.07278	0.25585
1626	0.35404	0.66363		0.76261	0.0729	0.25613
1625	0.35391	0.66343		0.76308	0.07293	0.25629
1624	0.35405	0.6633		0.76355	0.07308	0.2565
1623	0.35385	0.66308		0.76402	0.07309	0.25665
1622	0.35395	0.66276		0.76449	0.07322	0.25672
1621	0.35389	0.66259		0.76496	0.07329	0.2569
1620	0.35383	0.66251		0.76543	0.07335	0.25716
1619	0.35389	0.66235		0.7659	0.07346	0.25735
1618	0.35383	0.66216		0.76638	0.07353	0.25752
1617	0.35391	0.66179		0.76685	0.07366	0.25755
1616	0.35389	0.66178		0.76733	0.07374	0.25787
1615	0.35399	0.66157		0.7678	0.07387	0.25801
1614	0.35385	0.66147		0.76828	0.07391	0.25826
1613	0.35397	0.66134		0.76875	0.07404	0.25848
1612	0.35393	0.66112		0.76923	0.07412	0.25863
1611	0.35391	0.66089		0.76971	0.07421	0.25877
1610	0.35394	0.66075		0.77019	0.07431	0.25898
1609	0.35414	0.66053		0.77067	0.07449	0.25913
1608	0.35393	0.6605		0.77114	0.07449	0.25943
1607	0.35386	0.66027		0.77162	0.07455	0.25957
1606	0.35401	0.66011		0.7721	0.07471	0.25977
1605	0.35396	0.66012		0.77259	0.07478	0.2601
1604	0.35403	0.65971		0.77307	0.07491	0.2601
1603	0.354	0.65958		0.77355	0.07499	0.26032
1602	0.35409	0.65926		0.77403	0.07512	0.26039
1601	0.35397	0.65926		0.77452	0.07516	0.26072
1600	0.35405	0.65891		0.775	0.07529	0.26077
1599	0.354	0.65897		0.77548	0.07536	0.26114
1598	0.35409	0.65869		0.77597	0.0755	0.26125
1597	0.35398	0.65843		0.77646	0.07554	0.26137
1596	0.35407	0.6584		0.77694	0.07567	0.26167
1595	0.35402	0.65816		0.77743	0.07575	0.26181
1594	0.35424	0.65806		0.77792	0.07594	0.26206
1593	0.35403	0.65763		0.77841	0.07594	0.26204
1592	0.35417	0.65761		0.77889	0.0761	0.26236
1591	0.3541	0.6574		0.77938	0.07617	0.26252
1590	0.35421	0.65721		0.77987	0.07631	0.26269
1589	0.35404	0.65702		0.78037	0.07633	0.26288
1588	0.35418	0.65683		0.78086	0.07649	0.26306
1587	0.35404	0.65661		0.78135	0.07652	0.26321
1586	0.35406	0.65633		0.78184	0.07663	0.26332
1585	0.35399	0.65611		0.78233	0.07669	0.26348
1584	0.35412	0.65593		0.78283	0.07685	0.26366
1583	0.35406	0.65588		0.78332	0.07692	0.26396
1582	0.35418	0.65555		0.78382	0.07707	0.26403
1581	0.354	0.6555		0.78431	0.07709	0.26432
1580	0.35404	0.65521		0.78481	0.0772	0.26441
1579	0.35413	0.6549		0.78531	0.07734	0.2645
1578	0.35417	0.65473		0.7858	0.07746	0.2647
1577	0.3541	0.65447		0.7863	0.07752	0.26482
1576	0.35418	0.65447		0.7868	0.07766	0.26516
1575	0.35406	0.65413		0.7873	0.0777	0.26523
1574	0.35421	0.65398		0.7878	0.07787	0.26544
1573	0.35405	0.65375		0.7883	0.07789	0.26559
1572	0.35412	0.65355		0.7888	0.07803	0.26577
1571	0.35412	0.65338		0.78931	0.07813	0.26597
1570	0.35409	0.65315		0.78981	0.07821	0.26612
1569	0.35417	0.65306		0.79031	0.07835	0.26638
1568	0.35401	0.65274		0.79082	0.07838	0.26646
1567	0.35422	0.65256		0.79132	0.07857	0.26665
1566	0.35403	0.65234		0.79183	0.07859	0.26681
1565	0.35423	0.65225		0.79233	0.07878	0.26708
1564	0.35405	0.65202		0.79284	0.0788	0.26723
1563	0.35416	0.65214		0.79335	0.07894	0.26767
1562	0.35412	0.6519		0.79385	0.07903	0.26782
1561	0.35426	0.65179		0.79436	0.07919	0.26808
1560	0.35421	0.65159		0.79487	0.07927	0.26825
1559	0.35412	0.65143		0.79538	0.07933	0.26847
1558	0.35423	0.65119		0.79589	0.07949	0.26861
1557	0.35415	0.65079		0.7964	0.07955	0.26863
1556	0.35432	0.65072		0.79692	0.07973	0.26892
1555	0.35417	0.65055		0.79743	0.07976	0.26912
1554	0.35439	0.6503		0.79794	0.07996	0.26926
1553	0.35418	0.65		0.79845	0.07998	0.26936
1552	0.35415	0.65007		0.79897	0.08007	0.26977
1551	0.35436	0.64983		0.79948	0.08026	0.26991
1550	0.35428	0.64955		0.8	0.08033	0.27003
1549	0.35426	0.64946		0.80052	0.08042	0.2703
1548	0.35411	0.64909		0.80103	0.08046	0.27034
1547	0.35442	0.64897		0.80155	0.08071	0.27059
1546	0.35423	0.64871		0.80207	0.08072	0.27072
1545	0.35432	0.64853		0.80259	0.08087	0.27092
1544	0.35425	0.64842		0.80311	0.08094	0.27118
1543	0.35411	0.64822		0.80363	0.08098	0.27137
1542	0.35422	0.64785		0.80415	0.08114	0.27141
1541	0.35432	0.64787		0.80467	0.08129	0.27178
1540	0.35419	0.64764		0.80519	0.08133	0.27194
1539	0.3542	0.64747		0.80572	0.08144	0.27215
1538	0.3544	0.64724		0.80624	0.08164	0.27231
1537	0.35424	0.647		0.80677	0.08168	0.27246
1536	0.35419	0.64686		0.80729	0.08176	0.2727
1535	0.35432	0.64667		0.80782	0.08193	0.2729
1534	0.35403	0.64638		0.80834	0.0819	0.27301
1533	0.35441	0.64638		0.80887	0.08218	0.27336
1532	0.35421	0.64605		0.8094	0.0822	0.27344
1531	0.35435	0.64592		0.80993	0.08237	0.27369
1530	0.35429	0.64571		0.81046	0.08245	0.27386
1529	0.35421	0.64548		0.81099	0.08252	0.27402
1528	0.35442	0.64521		0.81152	0.08272	0.27415
1527	0.35427	0.64508		0.81205	0.08276	0.2744
1526	0.35421	0.64495		0.81258	0.08284	0.27465
1525	0.35434	0.64478		0.81311	0.08301	0.27487
1524	0.35425	0.64443		0.81365	0.08308	0.27493
1523	0.35426	0.64438		0.81418	0.08319	0.27525
1522	0.35443	0.64435		0.81472	0.08338	0.27559
1521	0.35423	0.64391		0.81525	0.0834	0.27557
1520	0.35413	0.64359		0.81579	0.08346	0.27566
1519	0.3544	0.64359		0.81633	0.0837	0.27602
1518	0.35434	0.64334		0.81686	0.08378	0.27617
1517	0.35445	0.64299		0.8174	0.08394	0.27624
1516	0.3546	0.643		0.81794	0.08412	0.27661
1515	0.35467	0.64286		0.81848	0.08427	0.27686
1514	0.35459	0.64236		0.81902	0.08434	0.27679
1513	0.35448	0.64232		0.81956	0.0844	0.27712
1512	0.35462	0.64213		0.82011	0.08458	0.27733
1511	0.35457	0.64193		0.82065	0.08467	0.27752
1510	0.35448	0.64163		0.82119	0.08474	0.27762
1509	0.35448	0.6415		0.82174	0.08485	0.27788
1508	0.3545	0.64137		0.82228	0.08497	0.27814
1507	0.35451	0.64122		0.82283	0.08509	0.27837
1506	0.35461	0.64093		0.82337	0.08525	0.2785
1505	0.35455	0.6408		0.82392	0.08534	0.27875
1504	0.35445	0.64062		0.82447	0.0854	0.27896
1503	0.35438	0.64041		0.82502	0.08548	0.27915
1502	0.35451	0.6402		0.82557	0.08565	0.27934
1501	0.35462	0.63986		0.82612	0.08582	0.27942
1500	0.35442	0.63981		0.82667	0.08584	0.27975
1499	0.35448	0.63953		0.82722	0.08599	0.27988
1498	0.3543	0.63937		0.82777	0.08601	0.2801
1497	0.35446	0.63904		0.82832	0.0862	0.28019
1496	0.35447	0.63899		0.82888	0.08633	0.28052
1495	0.35447	0.63888		0.82943	0.08644	0.2808
1494	0.35443	0.63857		0.82999	0.08654	0.2809
1493	0.35437	0.6382		0.83054	0.08662	0.28096
1492	0.35433	0.63798		0.8311	0.08672	0.28114
1491	0.35426	0.63798		0.83166	0.0868	0.28151
1490	0.35451	0.63769		0.83221	0.08704	0.28164
1489	0.35427	0.63756		0.83277	0.08704	0.2819
1488	0.35435	0.63719		0.83333	0.08719	0.28195
1487	0.35432	0.6372		0.83389	0.0873	0.28234
1486	0.35435	0.63693		0.83445	0.08743	0.28248
1485	0.35439	0.63673		0.83502	0.08757	0.28268
1484	0.35429	0.63645		0.83558	0.08764	0.28282
1483	0.35417	0.63611		0.83614	0.0877	0.28289
1482	0.3542	0.63612		0.83671	0.08783	0.28329
1481	0.35416	0.63575		0.83727	0.08793	0.28334
1480	0.35417	0.63564		0.83784	0.08806	0.28363
1479	0.35426	0.63557		0.8384	0.08822	0.28395
1478	0.35416	0.63521		0.83897	0.08828	0.28401
1477	0.35413	0.63503		0.83954	0.08839	0.28423
1476	0.35405	0.63475		0.84011	0.08847	0.28437
1475	0.35405	0.63469		0.84068	0.08859	0.28469
1474	0.35409	0.63434		0.84125	0.08873	0.28477
1473	0.35412	0.63436		0.84182	0.08887	0.28517
1472	0.35412	0.63402		0.84239	0.08899	0.28525
1471	0.354	0.634		0.84296	0.08905	0.28562
1470	0.35404	0.63366		0.84354	0.08919	0.28571
1469	0.35402	0.63331		0.84411	0.0893	0.28578
1468	0.35421	0.63322		0.84469	0.08952	0.28609
1467	0.3542	0.63292		0.84526	0.08964	0.28621
1466	0.35398	0.63282		0.84584	0.08965	0.28651
1465	0.35415	0.63237		0.84642	0.08985	0.28649
1464	0.35407	0.63254		0.84699	0.08994	0.28703
1463	0.35418	0.63207		0.84757	0.09011	0.287
1462	0.35405	0.63187		0.84815	0.09017	0.28721
1461	0.35405	0.63166		0.84873	0.0903	0.28741
1460	0.35407	0.63135		0.84932	0.09043	0.28752
1459	0.35397	0.6314		0.8499	0.0905	0.28796
1458	0.3539	0.63108		0.85048	0.09059	0.28807
1457	0.35391	0.63093		0.85106	0.09072	0.28833
1456	0.3539	0.63053		0.85165	0.09084	0.28836
1455	0.35381	0.63059		0.85223	0.09092	0.28881
1454	0.35378	0.63037		0.85282	0.09103	0.28901
1453	0.35386	0.63028		0.85341	0.0912	0.28932
1452	0.35366	0.62989		0.85399	0.09122	0.28936
1451	0.35338	0.62973		0.85458	0.0912	0.28961
1450	0.35333	0.62957		0.85517	0.0913	0.28986
1449	0.35346	0.62919		0.85576	0.09149	0.28992
1448	0.35355	0.62904		0.85635	0.09167	0.29017
1447	0.35359	0.62889		0.85695	0.09181	0.29044
1446	0.3534	0.62876		0.85754	0.09184	0.29072
1445	0.35347	0.62842		0.85813	0.092	0.29081
1444	0.35348	0.62839		0.85873	0.09214	0.29118
1443	0.35346	0.62804		0.85932	0.09226	0.29126
1442	0.35325	0.62766		0.85992	0.09228	0.29131
1441	0.35308	0.62774		0.86051	0.09231	0.2918
1440	0.35322	0.62731		0.86111	0.09251	0.29179
1439	0.35334	0.62729		0.86171	0.09271	0.29218
1438	0.3533	0.62707		0.86231	0.09281	0.29239
1437	0.35332	0.62681		0.86291	0.09295	0.29255
1436	0.35322	0.6265		0.86351	0.09303	0.29266
1435	0.35329	0.62636		0.86411	0.0932	0.29294
1434	0.35323	0.62601		0.86471	0.0933	0.29303
1433	0.35316	0.62586		0.86532	0.09339	0.2933
1432	0.35314	0.6256		0.86592	0.09351	0.29346
1431	0.35315	0.62544		0.86653	0.09364	0.29372
1430	0.35304	0.62536		0.86713	0.09371	0.29405
1429	0.35304	0.62501		0.86774	0.09385	0.29414
1428	0.353	0.62496		0.86835	0.09396	0.29451
1427	0.35292	0.62465		0.86896	0.09405	0.29462
1426	0.3529	0.62441		0.86957	0.09417	0.29481
1425	0.3529	0.62406		0.87018	0.0943	0.2949
1424	0.35279	0.62379		0.87079	0.09438	0.29505
1423	0.3529	0.62374		0.8714	0.09457	0.29542
1422	0.35275	0.62353		0.87201	0.09462	0.29564
1421	0.35259	0.62343		0.87262	0.09467	0.29596
1420	0.35263	0.623		0.87324	0.09482	0.29596
1419	0.35242	0.62272		0.87385	0.09484	0.29612
1418	0.35229	0.62257		0.87447	0.09491	0.29639
1417	0.35232	0.62225		0.87509	0.09506	0.2965
1416	0.35226	0.62211		0.87571	0.09516	0.2968
1415	0.3521	0.62199		0.87633	0.0952	0.2971
1414	0.35202	0.62166		0.87694	0.0953	0.29721
1413	0.35197	0.62127		0.87757	0.0954	0.29725
1412	0.35185	0.62124		0.87819	0.09548	0.29764
1411	0.35186	0.62102		0.87881	0.09561	0.29785
1410	0.35174	0.62074		0.87943	0.09569	0.298
1409	0.35165	0.62047		0.88006	0.09577	0.29817
1408	0.35159	0.62035		0.88068	0.09587	0.29848
1407	0.35142	0.62022		0.88131	0.09592	0.29878
1406	0.35131	0.61991		0.88193	0.096	0.2989
1405	0.35124	0.61984		0.88256	0.0961	0.29926
1404	0.35129	0.61963		0.88319	0.09626	0.29948
1403	0.3512	0.61947		0.88382	0.09635	0.29975
1402	0.35113	0.61905		0.88445	0.09645	0.29978
1401	0.35111	0.61911		0.88508	0.09657	0.30026
1400	0.35117	0.61883		0.88571	0.09674	0.30042
1399	0.35119	0.61899		0.88635	0.0969	0.301
1398	0.3512	0.61885		0.88698	0.09704	0.3013
1397	0.35105	0.61848		0.88762	0.0971	0.30137
1396	0.35105	0.61851		0.88825	0.09723	0.30183
1395	0.35101	0.61833		0.88889	0.09735	0.30209
1394	0.35092	0.61828		0.88953	0.09744	0.30247
1393	0.35076	0.61808		0.89017	0.09749	0.30272
1392	0.35071	0.61813		0.8908	0.0976	0.3032
1391	0.35086	0.6179		0.89145	0.09783	0.30341
1390	0.35092	0.6179		0.89209	0.098	0.30385
1389	0.351	0.61783		0.89273	0.09819	0.30421
1388	0.35106	0.6177		0.89337	0.09836	0.30453
1387	0.35102	0.61774		0.89402	0.09848	0.305
1386	0.35107	0.61745		0.89466	0.09865	0.30515
1385	0.35096	0.61736		0.89531	0.09873	0.30551
1384	0.35102	0.61705		0.89595	0.09891	0.30564
1383	0.3509	0.61713		0.8966	0.09899	0.30617
1382	0.35081	0.61672		0.89725	0.09908	0.3062
1381	0.35072	0.61643		0.8979	0.09917	0.30635
1380	0.35065	0.61627		0.89855	0.09927	0.30664
1379	0.35056	0.61577		0.8992	0.09937	0.30659
1378	0.35031	0.61549		0.89985	0.09937	0.30675
1377	0.35033	0.6151		0.90051	0.09953	0.30681
1376	0.35009	0.61478		0.90116	0.09954	0.30693
1375	0.35006	0.61437		0.90182	0.09966	0.30697
1374	0.34993	0.61417		0.90247	0.09973	0.30722
1373	0.34979	0.61364		0.90313	0.0998	0.30714
1372	0.34969	0.61348		0.90379	0.09989	0.30743
1371	0.34959	0.6132		0.90445	0.09997	0.30759
1370	0.34951	0.61278		0.90511	0.10007	0.30761
1369	0.34951	0.61263		0.90577	0.10022	0.30792
1368	0.34948	0.61236		0.90643	0.10035	0.3081
1367	0.34926	0.61214		0.9071	0.10037	0.30833
1366	0.34932	0.61198		0.90776	0.10055	0.30862
1365	0.34938	0.61182		0.90842	0.10074	0.30891
1364	0.34956	0.61168		0.90909	0.10099	0.30921
1363	0.34972	0.61162		0.90976	0.10123	0.30961
1362	0.35005	0.61148		0.91043	0.10157	0.30993
1361	0.3502	0.61168		0.91109	0.1018	0.31058
1360	0.35053	0.61158		0.91176	0.10215	0.31094
1359	0.35087	0.61165		0.91244	0.10249	0.31147
1358	0.35095	0.6116		0.91311	0.10269	0.31188
1357	0.35121	0.61134		0.91378	0.10299	0.31206
1356	0.35143	0.61146		0.91445	0.10328	0.31265
1355	0.35165	0.6112		0.91513	0.10356	0.31285
1354	0.35165	0.61106		0.91581	0.10371	0.31316
1353	0.3518	0.61081		0.91648	0.10395	0.31337
1352	0.35187	0.61072		0.91716	0.10415	0.31374
1351	0.35191	0.6104		0.91784	0.10433	0.31388
1350	0.35195	0.61018		0.91852	0.10451	0.31412
1349	0.3519	0.60996		0.9192	0.10463	0.31436
1348	0.35191	0.60974		0.91988	0.10479	0.3146
1347	0.35186	0.6095		0.92056	0.10492	0.31482
1346	0.35173	0.60926		0.92125	0.105	0.31503
1345	0.35175	0.60895		0.92193	0.10517	0.31518
1344	0.35181	0.60873		0.92262	0.10535	0.31543
1343	0.35166	0.6084		0.92331	0.10542	0.31555
1342	0.35151	0.60818		0.92399	0.10549	0.31579
1341	0.35159	0.60794		0.92468	0.1057	0.31602
1340	0.35157	0.60764		0.92537	0.10584	0.31617
1339	0.35142	0.6074		0.92606	0.10591	0.31639
1338	0.35135	0.60723		0.92676	0.10602	0.3167
1337	0.35131	0.60706		0.92745	0.10616	0.31699
1336	0.35125	0.60691		0.92814	0.10628	0.3173
1335	0.35129	0.60658		0.92884	0.10647	0.31743
1334	0.35117	0.60639		0.92954	0.10655	0.31771
1333	0.3512	0.60623		0.93023	0.10673	0.31802
1332	0.35123	0.60599		0.93093	0.10691	0.31824
1331	0.35117	0.60582		0.93163	0.10704	0.31855
1330	0.35123	0.6055		0.93233	0.10723	0.31869
1329	0.35111	0.60541		0.93303	0.10732	0.31907
1328	0.35114	0.60508		0.93373	0.1075	0.31921
1327	0.35111	0.60494		0.93444	0.10764	0.31954
1326	0.35109	0.60479		0.93514	0.10779	0.31987
1325	0.35098	0.6047		0.93585	0.10789	0.32025
1324	0.35095	0.60449		0.93656	0.10803	0.32051
1323	0.35102	0.6042		0.93726	0.10824	0.32069
1322	0.35098	0.60401		0.93797	0.10838	0.32098
1321	0.3508	0.60375		0.93868	0.10843	0.32119
1320	0.35088	0.60355		0.93939	0.10865	0.32146
1319	0.35079	0.6034		0.94011	0.10876	0.32179
1318	0.35074	0.60329		0.94082	0.10889	0.32216
1317	0.35078	0.60295		0.94153	0.10908	0.32229
1316	0.3507	0.60288		0.94225	0.1092	0.3227
1315	0.35067	0.60255		0.94297	0.10934	0.32283
1314	0.35057	0.6025		0.94368	0.10945	0.32327
1313	0.35062	0.60212		0.9444	0.10964	0.32336
1312	0.35068	0.60215		0.94512	0.10985	0.32388
1311	0.35055	0.60209		0.94584	0.10994	0.32431
1310	0.35056	0.60163		0.94656	0.11011	0.32431
1309	0.35054	0.60153		0.94729	0.11026	0.32469
1308	0.35053	0.60126		0.94801	0.11043	0.3249
1307	0.35052	0.60114		0.94874	0.11059	0.32527
1306	0.35053	0.60101		0.94946	0.11077	0.32563
1305	0.35047	0.6009		0.95019	0.1109	0.32601
1304	0.35039	0.60072		0.95092	0.11102	0.32631
1303	0.35049	0.60052		0.95165	0.11125	0.32659
1302	0.3505	0.60021		0.95238	0.11143	0.32676
1301	0.35044	0.60009		0.95311	0.11157	0.32713
1300	0.35036	0.59988		0.95385	0.11168	0.3274
1299	0.35046	0.59978		0.95458	0.11192	0.3278
1298	0.35044	0.59956		0.95532	0.11208	0.32806
1297	0.3503	0.59937		0.95605	0.11216	0.32836
1296	0.3503	0.59915		0.95679	0.11233	0.32863
1295	0.35037	0.5991		0.95753	0.11256	0.32908
1294	0.35027	0.59891		0.95827	0.11266	0.32938
1293	0.35026	0.59859		0.95901	0.11283	0.32954
1292	0.35026	0.59849		0.95975	0.11301	0.32994
1291	0.35011	0.59828		0.9605	0.11308	0.33022
1290	0.35021	0.59798		0.96124	0.11333	0.33039
1289	0.35012	0.59792		0.96199	0.11344	0.33085
1288	0.35017	0.59769		0.96273	0.11365	0.33111
1287	0.35012	0.59752		0.96348	0.11379	0.33142
1286	0.35012	0.59727		0.96423	0.11397	0.33166
1285	0.35012	0.59725		0.96498	0.11415	0.33216
1284	0.35003	0.59698		0.96573	0.11427	0.33238
1283	0.35009	0.59681		0.96648	0.11449	0.33271
1282	0.34999	0.59662		0.96724	0.1146	0.33301
1281	0.35002	0.59638		0.96799	0.1148	0.33327
1280	0.34995	0.59614		0.96875	0.11493	0.33352
1279	0.34996	0.59614		0.96951	0.11512	0.33404
1278	0.34992	0.59617		0.97027	0.11527	0.3346
1277	0.34988	0.596		0.97103	0.11542	0.33493
1276	0.3498	0.59585		0.97179	0.11555	0.33529
1275	0.34984	0.59564		0.97255	0.11576	0.33558
1274	0.34989	0.59556		0.97331	0.11597	0.33602
1273	0.34976	0.59523		0.97408	0.11607	0.33617
1272	0.34973	0.59512		0.97484	0.11623	0.33657
1271	0.34973	0.59495		0.97561	0.11642	0.33691
1270	0.34971	0.59485		0.97638	0.11659	0.33733
1269	0.34967	0.59467		0.97715	0.11675	0.33765
1268	0.34965	0.59446		0.97792	0.11691	0.33794
1267	0.34969	0.59417		0.97869	0.11713	0.33815
1266	0.34956	0.59405		0.97946	0.11722	0.33855
1265	0.34946	0.59393		0.98024	0.11734	0.33894
1264	0.34948	0.59375		0.98101	0.11754	0.33928
1263	0.34956	0.59348		0.98179	0.11779	0.33951
1262	0.34949	0.59336		0.98257	0.11792	0.33991
1261	0.34949	0.59319		0.98335	0.11811	0.34025
1260	0.34944	0.59298		0.98413	0.11826	0.34055
1259	0.34944	0.59275		0.98491	0.11845	0.34083
1258	0.34942	0.59266		0.98569	0.11863	0.34127
1257	0.34941	0.59247		0.98648	0.11881	0.34159
1256	0.34937	0.59233		0.98726	0.11897	0.34198
1255	0.34927	0.59202		0.98805	0.11909	0.34216
1254	0.34922	0.59187		0.98884	0.11925	0.34253
1253	0.34923	0.59172		0.98962	0.11944	0.34291
1252	0.34926	0.59162		0.99042	0.11966	0.34333
1251	0.34919	0.59137		0.99121	0.1198	0.34359
1250	0.34921	0.5912		0.992	0.12001	0.34395
1249	0.34916	0.59097		0.99279	0.12017	0.34424
1248	0.34912	0.59069		0.99359	0.12033	0.34445
1247	0.34913	0.59063		0.99439	0.12052	0.34494
1246	0.3491	0.59041		0.99518	0.1207	0.34524
1245	0.34925	0.59026		0.99598	0.121	0.34561
1244	0.34874	0.59008		0.99678	0.12084	0.34596
1243	0.34868	0.58988		0.99759	0.12099	0.34628
1242	0.34881	0.58976		0.99839	0.12128	0.34669
1241	0.34872	0.5895		0.99919	0.12141	0.34695
1240	0.34857	0.58933		1	0.1215	0.34731
1239	0.34861	0.58907		1.00081	0.12173	0.34756
1238	0.34852	0.58895		1.00162	0.12186	0.34798
1237	0.34856	0.58874		1.00243	0.12208	0.3483
1236	0.34847	0.58851		1.00324	0.12222	0.34859
1235	0.34848	0.58843		1.00405	0.12242	0.34906
1234	0.34847	0.58823		1.00486	0.12261	0.34939
1233	0.34829	0.58801		1.00568	0.12268	0.3497
1232	0.3485	0.58769		1.00649	0.12304	0.34988
1231	0.34831	0.58757		1.00731	0.1231	0.35031
1230	0.34831	0.58735		1.00813	0.1233	0.35061
1229	0.34827	0.58728		1.00895	0.12347	0.3511
1228	0.34836	0.58704		1.00977	0.12374	0.35139
1227	0.34835	0.58703		1.01059	0.12393	0.35194
1226	0.34831	0.58676		1.01142	0.12411	0.3522
1225	0.34849	0.5864		1.01224	0.12444	0.35234
1224	0.34843	0.58631		1.01307	0.1246	0.35281
1223	0.34838	0.58617		1.0139	0.12477	0.35321
1222	0.34814	0.58585		1.01473	0.1248	0.3534
1221	0.34803	0.58569		1.01556	0.12492	0.3538
1220	0.34816	0.58544		1.01639	0.12523	0.35407
1219	0.34828	0.5853		1.01723	0.12551	0.35448
1218	0.34829	0.5852		1.01806	0.12573	0.35494
1217	0.34817	0.58504		1.0189	0.12585	0.35533
1216	0.3482	0.58482		1.01974	0.12607	0.35565
1215	0.34809	0.58461		1.02058	0.1262	0.35598
1214	0.34842	0.5846		1.02142	0.12665	0.35655
1213	0.34811	0.58429		1.02226	0.12663	0.35677
1212	0.34798	0.58409		1.0231	0.12675	0.3571
1211	0.34786	0.58407		1.02395	0.12687	0.35767
1210	0.34785	0.58383		1.02479	0.12707	0.35797
1209	0.34787	0.58337		1.02564	0.1273	0.358
1208	0.34785	0.58337		1.02649	0.12749	0.35858
1207	0.34788	0.58321		1.02734	0.12773	0.35898
1206	0.34782	0.58304		1.02819	0.12789	0.35937
1205	0.34781	0.58277		1.02905	0.1281	0.35963
1204	0.34763	0.58266		1.0299	0.12818	0.3601
1203	0.34775	0.58257		1.03076	0.12848	0.36058
1202	0.34781	0.58235		1.03161	0.12874	0.36091
1201	0.34763	0.58198		1.03247	0.12882	0.36105
1200	0.3476	0.58188		1.03333	0.12901	0.36153
1199	0.34684	0.5817		1.0342	0.12866	0.36191
1198	0.34677	0.58172		1.03506	0.12883	0.36254
1197	0.34674	0.58139		1.03592	0.12903	0.36274
1196	0.34678	0.58106		1.03679	0.12927	0.36293
1195	0.34657	0.58071		1.03766	0.12932	0.3631
1194	0.34686	0.58062		1.03853	0.12976	0.3636
1193	0.34664	0.58062		1.0394	0.12981	0.3642
1192	0.34657	0.58035		1.04027	0.12998	0.36448
1191	0.34659	0.58027		1.04114	0.13021	0.36499
1190	0.34657	0.58005		1.04202	0.13042	0.36532
1189	0.34655	0.57996		1.04289	0.13062	0.36582
1188	0.34641	0.57967		1.04377	0.13074	0.36607
1187	0.34654	0.57952		1.04465	0.13105	0.3665
1186	0.34639	0.57944		1.04553	0.13116	0.36702
1185	0.34642	0.57915		1.04641	0.1314	0.36727
1184	0.34637	0.57919		1.0473	0.13159	0.36795
1183	0.34644	0.5789		1.04818	0.13186	0.36819
1182	0.34619	0.57874		1.04907	0.1319	0.36862
1181	0.34631	0.57858		1.04996	0.13221	0.36904
1180	0.34618	0.57841		1.05085	0.13234	0.36945
1179	0.3463	0.57824		1.05174	0.13265	0.36985
1178	0.34618	0.57807		1.05263	0.13278	0.37027
1177	0.3461	0.57802		1.05353	0.13295	0.37083
1176	0.34621	0.57778		1.05442	0.13326	0.37115
1175	0.34607	0.57772		1.05532	0.13338	0.37171
1174	0.34622	0.57752		1.05622	0.13372	0.37209
1173	0.34604	0.57744		1.05712	0.13381	0.37262
1172	0.34603	0.5772		1.05802	0.13403	0.37294
1171	0.346	0.57719		1.05892	0.13424	0.37357
1170	0.34606	0.57698		1.05983	0.13451	0.37393
1169	0.34591	0.57672		1.06074	0.13463	0.37423
1168	0.34603	0.57672		1.06164	0.13496	0.37488
1167	0.34596	0.57657		1.06255	0.13513	0.37532
1166	0.34593	0.57668		1.06346	0.13534	0.37611
1165	0.34576	0.57602		1.06438	0.13544	0.37589
1164	0.34578	0.57613		1.06529	0.13569	0.37669
1163	0.34579	0.57606		1.06621	0.13593	0.37724
1162	0.34585	0.57589		1.06713	0.13621	0.37767
1161	0.34578	0.57569		1.06804	0.13639	0.37805
1160	0.34577	0.57566		1.06897	0.13662	0.37867
1159	0.34554	0.57548		1.06989	0.13667	0.37908
1158	0.34578	0.57529		1.07081	0.13709	0.3795
1157	0.34552	0.57526		1.07174	0.13712	0.38011
1156	0.34562	0.57483		1.07266	0.13744	0.3802
1155	0.3455	0.57502		1.07359	0.13759	0.38111
1154	0.34555	0.57488		1.07452	0.13787	0.38158
1153	0.34542	0.57455		1.07546	0.138	0.3818
1152	0.34548	0.57459		1.07639	0.13829	0.38251
1151	0.34537	0.57426		1.07732	0.13844	0.38275
1150	0.3455	0.57422		1.07826	0.13879	0.38336
1149	0.3454	0.57404		1.0792	0.13894	0.38378
1148	0.34538	0.57411		1.08014	0.13917	0.38455
1147	0.3454	0.57396		1.08108	0.13943	0.38501
1146	0.34539	0.57368		1.08202	0.13966	0.38532
1145	0.34534	0.57364		1.08297	0.13987	0.38593
1144	0.34538	0.57372		1.08392	0.14015	0.38672
1143	0.3452	0.5734		1.08486	0.14025	0.38697
1142	0.34539	0.5732		1.08581	0.14065	0.38736
1141	0.34513	0.57329		1.08677	0.14068	0.38817
1140	0.34524	0.57304		1.08772	0.14102	0.3885
1139	0.34514	0.57323		1.08867	0.14119	0.38945
1138	0.34517	0.57279		1.08963	0.14146	0.38954
1137	0.34505	0.57271		1.09059	0.14161	0.39012
1136	0.34511	0.57256		1.09155	0.14191	0.3906
1135	0.34495	0.57258		1.09251	0.14203	0.39131
1134	0.34506	0.57239		1.09347	0.14237	0.39174
1133	0.34489	0.57226		1.09444	0.14247	0.39225
1132	0.34502	0.57213		1.09541	0.14284	0.39277
1131	0.34491	0.57197		1.09637	0.143	0.39324
1130	0.3449	0.57188		1.09735	0.14324	0.39381
1129	0.34484	0.57169		1.09832	0.14345	0.39425
1128	0.34485	0.57198		1.09929	0.14371	0.39536
1127	0.3448	0.57168		1.10027	0.14393	0.39565
1126	0.34486	0.57164		1.10124	0.14423	0.39629
1125	0.34482	0.57138		1.10222	0.14445	0.39663
1124	0.34492	0.57124		1.1032	0.14479	0.39714
1123	0.34481	0.57124		1.10419	0.14496	0.39785
1122	0.34483	0.57104		1.10517	0.14523	0.39828
1121	0.34478	0.571		1.10616	0.14545	0.39894
1120	0.34474	0.57085		1.10714	0.14567	0.39944
1119	0.34487	0.57109		1.10813	0.14605	0.40048
1118	0.34463	0.57078		1.10912	0.1461	0.40077
1117	0.34487	0.57091		1.11012	0.14657	0.40167
1116	0.3449	0.57058		1.11111	0.14686	0.40193
1115	0.34463	0.57024		1.11211	0.14689	0.40218
1114	0.34479	0.5703		1.11311	0.14729	0.40298
1113	0.34468	0.57011		1.11411	0.14747	0.40343
1112	0.34476	0.57043		1.11511	0.1478	0.40462
1111	0.3447	0.57015		1.11611	0.14802	0.40495
1110	0.34466	0.5701		1.11712	0.14824	0.4056
1109	0.34472	0.56992		1.11812	0.14856	0.40608
1108	0.34466	0.56997		1.11913	0.14878	0.40688
1107	0.3445	0.56978		1.12014	0.14891	0.40734
1106	0.34453	0.56968		1.12116	0.14921	0.40794
1105	0.3447	0.56966		1.12217	0.14962	0.40865
1104	0.34451	0.56943		1.12319	0.14973	0.40905
1103	0.3444	0.5695		1.12421	0.14991	0.40989
1102	0.34451	0.56937		1.12523	0.15027	0.41045
1101	0.34432	0.56937		1.12625	0.15038	0.4112
1100	0.3443	0.56924		1.12727	0.15063	0.41176
1099	0.34438	0.56929		1.1283	0.15098	0.41258
1098	0.34438	0.56893		1.12933	0.15126	0.41281
1097	0.34437	0.56898		1.13036	0.15153	0.41364
1096	0.34424	0.56882		1.13139	0.15169	0.41417
1095	0.34435	0.56874		1.13242	0.15206	0.41481
1094	0.34414	0.56881		1.13346	0.15215	0.41567
1093	0.34421	0.56861		1.13449	0.15249	0.41613
1092	0.3441	0.56855		1.13553	0.15268	0.41681
1091	0.34413	0.56848		1.13657	0.15298	0.41746
1090	0.34406	0.56847		1.13761	0.1532	0.41823
1089	0.34416	0.56823		1.13866	0.15357	0.41863
1088	0.34394	0.56825		1.13971	0.15366	0.41943
1087	0.34415	0.56831		1.14075	0.15413	0.4203
1086	0.34395	0.56811		1.1418	0.15423	0.42078
1085	0.34398	0.56812		1.14286	0.15455	0.42156
1084	0.34392	0.56801		1.14391	0.15477	0.42218
1083	0.34399	0.56798		1.14497	0.15512	0.42291
1082	0.34385	0.56797		1.14603	0.15528	0.42368
1081	0.34402	0.56791		1.14709	0.15573	0.42437
1080	0.34386	0.56772		1.14815	0.15587	0.42488
1079	0.34381	0.56776		1.14921	0.15612	0.42573
1078	0.34388	0.56775		1.15028	0.15646	0.4265
1077	0.34371	0.5675		1.15135	0.1566	0.42692
1076	0.34393	0.56767		1.15242	0.1571	0.42797
1075	0.34377	0.5676		1.15349	0.15724	0.42866
1074	0.34384	0.56742		1.15456	0.1576	0.42919
1073	0.34375	0.56739		1.15564	0.1578	0.42993
1072	0.34371	0.56739		1.15672	0.15807	0.43074
1071	0.34363	0.56726		1.1578	0.15829	0.43135
1070	0.34364	0.56725		1.15888	0.15859	0.43214
1069	0.34365	0.56719		1.15996	0.1589	0.43285
1068	0.34372	0.56706		1.16105	0.15926	0.43346
1067	0.3435	0.5671		1.16214	0.15935	0.43434
1066	0.34369	0.56698		1.16323	0.15983	0.43497
1065	0.34342	0.56689		1.16432	0.15988	0.43566
1064	0.3435	0.56686		1.16541	0.16026	0.43643
1063	0.34329	0.56691		1.16651	0.16036	0.43733
1062	0.34349	0.56682		1.16761	0.16085	0.43802
1061	0.34334	0.56675		1.16871	0.16102	0.43874
1060	0.34331	0.56683		1.16981	0.16129	0.43969
1059	0.34339	0.56667		1.17092	0.16167	0.44026
1058	0.34322	0.56667		1.17202	0.16182	0.44109
1057	0.34342	0.56653		1.17313	0.16231	0.44171
1056	0.34321	0.56671		1.17424	0.16242	0.44284
1055	0.34335	0.56648		1.17536	0.16286	0.44331
1054	0.34314	0.56655		1.17647	0.16297	0.44427
1053	0.34334	0.56647		1.17759	0.16347	0.44498
1052	0.34315	0.56637		1.17871	0.1636	0.44567
1051	0.34323	0.56641		1.17983	0.16399	0.44657
1050	0.3431	0.56638		1.18095	0.16418	0.44739
1049	0.34319	0.56624		1.18208	0.16457	0.44802
1048	0.34295	0.56612		1.18321	0.16466	0.44868
1047	0.34307	0.56622		1.18434	0.16509	0.4497
1046	0.34297	0.56611		1.18547	0.16531	0.45039
1045	0.34312	0.56618		1.1866	0.16577	0.45136
1044	0.34298	0.5661		1.18774	0.16595	0.4521
1043	0.34304	0.56606		1.18888	0.16633	0.4529
1042	0.34295	0.5661		1.19002	0.16656	0.45384
1041	0.34299	0.56592		1.19116	0.16692	0.45442
1040	0.34284	0.566		1.19231	0.1671	0.45542
1039	0.34308	0.56596		1.19346	0.16765	0.45623
1038	0.34283	0.56607		1.19461	0.16773	0.45728
1037	0.34294	0.56589		1.19576	0.16816	0.45788
1036	0.34278	0.56601		1.19691	0.16833	0.45895
1035	0.34282	0.56606		1.19807	0.16869	0.45992
1034	0.34289	0.56576		1.19923	0.16909	0.46032
1033	0.34285	0.56591		1.20039	0.16938	0.46146
1032	0.34267	0.56569		1.20155	0.16953	0.462
1031	0.34279	0.56587		1.20272	0.16997	0.46319
1030	0.34266	0.56572		1.20388	0.17018	0.46385
1029	0.34261	0.56567		1.20505	0.17045	0.46466
1028	0.34256	0.56566		1.20623	0.17074	0.46555
1027	0.34266	0.56566		1.2074	0.17117	0.46645
1026	0.34255	0.56574		1.20858	0.17139	0.46751
1025	0.34258	0.56569		1.20976	0.17176	0.46834
1024	0.3425	0.56569		1.21094	0.17201	0.46924
1023	0.34248	0.56578		1.21212	0.17233	0.47032
1022	0.34251	0.56566		1.21331	0.1727	0.47103
1021	0.34235	0.56557		1.2145	0.17288	0.47181
1020	0.34228	0.5656		1.21569	0.17314	0.47278
1019	0.34248	0.56557		1.21688	0.17369	0.47367
1018	0.34231	0.56556		1.21807	0.17385	0.47457
1017	0.34246	0.56561		1.21927	0.17435	0.47558
1016	0.34222	0.5656		1.22047	0.17445	0.47651
1015	0.34223	0.56544		1.22167	0.17481	0.47718
1014	0.34215	0.56542		1.22288	0.17507	0.47809
1013	0.34215	0.56552		1.22409	0.17541	0.47921
1012	0.34208	0.56538		1.2253	0.17569	0.47991
1011	0.34206	0.56523		1.22651	0.17602	0.48062
1010	0.34198	0.56541		1.22772	0.17628	0.48187
1009	0.34193	0.56526		1.22894	0.17657	0.48256
1008	0.34183	0.56535		1.23016	0.17682	0.48367
1007	0.34195	0.56538		1.23138	0.1773	0.4847
1006	0.34175	0.56533		1.2326	0.17745	0.48557
1005	0.34154	0.56538		1.23383	0.17758	0.48662
1004	0.34162	0.56552		1.23506	0.17801	0.48783
1003	0.34153	0.56529		1.23629	0.17828	0.48841
1002	0.34152	0.56541		1.23752	0.17863	0.48959
1001	0.34138	0.56531		1.23876	0.17884	0.4904
1000	0.34136	0.56543		1.24	0.17917	0.49159
999	0.34117	0.56521		1.24124	0.17933	0.49218
998	0.34125	0.56529		1.24248	0.17978	0.49332
997	0.34109	0.56538		1.24373	0.17996	0.49447
996	0.34109	0.56539		1.24498	0.18033	0.49548
995	0.34086	0.56533		1.24623	0.18045	0.49636
994	0.341	0.5654		1.24748	0.18096	0.49749
993	0.34082	0.56528		1.24874	0.18113	0.49828
992	0.34075	0.56538		1.25	0.18142	0.49945
991	0.34058	0.5654		1.25126	0.18161	0.50051
990	0.34074	0.56548		1.25253	0.18214	0.50166
989	0.34052	0.56551		1.25379	0.18228	0.50272
988	0.34058	0.5653		1.25506	0.18271	0.50337
987	0.34045	0.5655		1.25633	0.18295	0.50475
986	0.34031	0.56559		1.25761	0.18317	0.50594
985	0.3402	0.56552		1.25888	0.18342	0.50683
984	0.34035	0.56534		1.26016	0.18396	0.50754
983	0.34025	0.56542		1.26144	0.18421	0.50871
982	0.34015	0.56558		1.26273	0.18448	0.51005
981	0.33998	0.5654		1.26402	0.18468	0.51076
980	0.34012	0.56537		1.26531	0.18521	0.51174
979	0.34001	0.56549		1.2666	0.18546	0.51301
978	0.33999	0.56554		1.26789	0.18582	0.51415
977	0.33987	0.56574		1.26919	0.18607	0.51557
976	0.33998	0.5657		1.27049	0.18657	0.51656
975	0.33974	0.56591		1.27179	0.18669	0.51799
974	0.33986	0.56572		1.2731	0.18721	0.51871
973	0.33962	0.56564		1.27441	0.18733	0.51963
972	0.33949	0.5656		1.27572	0.18757	0.52062
971	0.33935	0.56567		1.27703	0.1878	0.52183
970	0.33932	0.56569		1.27835	0.18815	0.52295
969	0.33934	0.56565		1.27967	0.18856	0.52395
968	0.33918	0.56575		1.28099	0.18878	0.52523
967	0.3392	0.56576		1.28232	0.18919	0.52632
966	0.339	0.56574		1.28364	0.18936	0.52738
965	0.33886	0.56581		1.28497	0.1896	0.5286
964	0.33856	0.56574		1.28631	0.18966	0.52957
963	0.33839	0.56578		1.28764	0.18985	0.53075
962	0.33843	0.56579		1.28898	0.1903	0.53187
961	0.33832	0.56574		1.29032	0.19057	0.53289
960	0.33813	0.56587		1.29167	0.19075	0.53423
959	0.33802	0.56596		1.29301	0.19103	0.53552
958	0.33789	0.56584		1.29436	0.19128	0.53641
957	0.33804	0.56587		1.29572	0.19185	0.53759
956	0.33798	0.56586		1.29707	0.19219	0.5387
955	0.33774	0.56585		1.29843	0.19231	0.53981
954	0.33804	0.56587		1.29979	0.19306	0.54098
953	0.33778	0.56591		1.30115	0.19316	0.5422
952	0.33779	0.56604		1.30252	0.19358	0.54358
951	0.33797	0.56601		1.30389	0.19419	0.54466
950	0.33777	0.5661		1.30526	0.19437	0.54598
949	0.33775	0.56608		1.30664	0.19477	0.54711
948	0.3378	0.56615		1.30802	0.19522	0.54839
947	0.33794	0.56616		1.3094	0.1958	0.54958
946	0.33765	0.5662		1.31078	0.19588	0.55081
945	0.33757	0.56617		1.31217	0.1962	0.55192
944	0.33755	0.56623		1.31356	0.1966	0.5532
943	0.33755	0.56636		1.31495	0.19702	0.55463
942	0.33748	0.56643		1.31635	0.19734	0.55594
941	0.33767	0.56645		1.31775	0.198	0.55718
940	0.33751	0.56668		1.31915	0.19823	0.55882
939	0.33741	0.56645		1.32055	0.19854	0.55954
938	0.33751	0.56656		1.32196	0.19907	0.56095
937	0.33738	0.5664		1.32337	0.19934	0.56185
936	0.33746	0.5666		1.32479	0.19986	0.56343
935	0.33737	0.56648		1.3262	0.20019	0.56441
934	0.33747	0.56665		1.32762	0.20073	0.56595
933	0.33736	0.56664		1.32905	0.20103	0.56714
932	0.33725	0.56676		1.33047	0.20133	0.5686
931	0.33731	0.56675		1.3319	0.20184	0.56981
930	0.33732	0.56686		1.33333	0.20229	0.57126
929	0.33722	0.56662		1.33477	0.20259	0.57199
928	0.33744	0.56664		1.33621	0.2033	0.57327
927	0.33727	0.56662		1.33765	0.20354	0.57446
926	0.33717	0.56696		1.33909	0.20385	0.5764
925	0.33737	0.5669		1.34054	0.20454	0.57753
924	0.3372	0.56685		1.34199	0.20478	0.57868
923	0.33721	0.56677		1.34345	0.20522	0.57977
922	0.33707	0.56686		1.3449	0.20551	0.5812
921	0.33718	0.56706		1.34636	0.20608	0.58289
920	0.33713	0.56704		1.34783	0.20647	0.58412
919	0.33702	0.56684		1.34929	0.20679	0.58498
918	0.337	0.56686		1.35076	0.20722	0.58629
917	0.33698	0.56678		1.35224	0.20764	0.58739
916	0.33707	0.56686		1.35371	0.2082	0.58884
915	0.33694	0.56707		1.35519	0.2085	0.59058
914	0.337	0.56696		1.35667	0.20904	0.59165
913	0.33705	0.56716		1.35816	0.20955	0.59336
912	0.33693	0.56707		1.35965	0.20986	0.59447
911	0.33702	0.56723		1.36114	0.21044	0.59611
910	0.33719	0.56713		1.36264	0.21112	0.59721
909	0.33728	0.56729		1.36414	0.21169	0.59887
908	0.33682	0.56759		1.36564	0.21158	0.60082
907	0.33695	0.56752		1.36714	0.2122	0.60199
906	0.33682	0.56755		1.36865	0.21252	0.60338
905	0.33682	0.56734		1.37017	0.21298	0.60427
904	0.33678	0.56771		1.37168	0.21341	0.6064
903	0.33686	0.56766		1.3732	0.21398	0.60763
902	0.33669	0.56737		1.37472	0.21423	0.60836
901	0.33683	0.5676		1.37625	0.2149	0.61021
900	0.33678	0.56779		1.37778	0.2153	0.61196
899	0.33678	0.56778		1.37931	0.21579	0.61332
898	0.33672	0.56792		1.38085	0.21619	0.61498
897	0.33675	0.5678		1.38239	0.21671	0.61609
896	0.33691	0.5675		1.38393	0.2174	0.61682
895	0.33694	0.56808		1.38547	0.21792	0.61947
894	0.3369	0.56767		1.38702	0.21836	0.61996
893	0.33674	0.56795		1.38858	0.21865	0.62195
892	0.33668	0.568		1.39013	0.21905	0.62346
891	0.3366	0.56794		1.39169	0.21944	0.62472
890	0.33668	0.56824		1.39326	0.22004	0.62681
889	0.3366	0.56827		1.39483	0.22043	0.62827
888	0.33669	0.56829		1.3964	0.22105	0.62974
887	0.33675	0.56819		1.39797	0.22162	0.63093
886	0.33655	0.56839		1.39955	0.22185	0.6328
885	0.33647	0.56862		1.40113	0.22225	0.63474
884	0.33664	0.5684		1.40271	0.22298	0.6357
883	0.33656	0.5688		1.4043	0.22339	0.63804
882	0.33656	0.56855		1.4059	0.22389	0.63893
881	0.3368	0.56851		1.40749	0.22471	0.64027
880	0.33653	0.56895		1.40909	0.22487	0.64273
879	0.33664	0.56898		1.41069	0.22553	0.64426
878	0.33618	0.56886		1.4123	0.22542	0.64545
877	0.3366	0.56972		1.41391	0.22651	0.64888
876	0.3369	0.56945		1.41553	0.22743	0.64975
875	0.33655	0.56971		1.41714	0.22747	0.65184
874	0.33645	0.56969		1.41876	0.22785	0.65328
873	0.33678	0.56917		1.42039	0.22883	0.65357
872	0.33694	0.56983		1.42202	0.22958	0.6566
871	0.33673	0.57015		1.42365	0.22982	0.65885
870	0.33673	0.56978		1.42529	0.23034	0.65951
869	0.33689	0.5704		1.42693	0.23109	0.66245
868	0.33685	0.56989		1.42857	0.23156	0.66281
867	0.33663	0.57073		1.43022	0.2318	0.66629
866	0.33706	0.5703		1.43187	0.23293	0.66683
865	0.33674	0.57081		1.43353	0.23303	0.66957
864	0.33641	0.57087		1.43519	0.2331	0.67127
863	0.33688	0.57066		1.43685	0.23429	0.67231
862	0.33697	0.57101		1.43852	0.23497	0.67472
861	0.33696	0.5717		1.44019	0.2355	0.67792
860	0.33671	0.5711		1.44186	0.2357	0.67806
859	0.33683	0.57177		1.44354	0.23642	0.68125
858	0.3368	0.57205		1.44522	0.23692	0.68349
857	0.33652	0.57153		1.44691	0.23709	0.68385
856	0.3371	0.57281		1.4486	0.23846	0.68851
855	0.33718	0.5722		1.45029	0.23914	0.68866
854	0.33743	0.5718		1.45199	0.24005	0.68932
853	0.33686	0.57198		1.45369	0.23979	0.69137
852	0.33718	0.5736		1.4554	0.24081	0.69691
851	0.33775	0.57294		1.45711	0.24219	0.69695
850	0.33758	0.57252		1.45882	0.24253	0.69757
849	0.33746	0.57319		1.46054	0.24293	0.70086
848	0.33761	0.57372		1.46226	0.24371	0.7038
847	0.33821	0.57347		1.46399	0.24516	0.70486
846	0.33787	0.57384		1.46572	0.24524	0.70742
845	0.33758	0.5731		1.46746	0.2454	0.70727
844	0.33785	0.57481		1.46919	0.24638	0.7132
843	0.3375	0.57471		1.47094	0.24646	0.71465
842	0.33763	0.57503		1.47268	0.24722	0.71713
841	0.33814	0.57594		1.47444	0.24857	0.72113
840	0.33796	0.57552		1.47619	0.2489	0.72178
839	0.33811	0.57535		1.47795	0.24971	0.72308
838	0.33856	0.57587		1.47971	0.25098	0.72612
837	0.33781	0.57544		1.48148	0.25046	0.72676
836	0.33839	0.57499		1.48325	0.25192	0.72736
835	0.33859	0.57625		1.48503	0.25282	0.7323
834	0.33801	0.57558		1.48681	0.25256	0.73235
833	0.33894	0.57639		1.4886	0.25456	0.73618
832	0.33831	0.57694		1.49038	0.25423	0.73936
831	0.33855	0.57639		1.49218	0.2552	0.73974
830	0.33851	0.57722		1.49398	0.25575	0.74365
829	0.33882	0.57884		1.49578	0.25684	0.74963
828	0.33857	0.57753		1.49758	0.25708	0.74805
827	0.33911	0.5782		1.4994	0.25853	0.75159
826	0.33852	0.57827		1.50121	0.25825	0.75362
825	0.33939	0.57829		1.50303	0.26022	0.75549
824	0.33932	0.57844		1.50485	0.26075	0.75771
823	0.33874	0.57912		1.50668	0.26048	0.76134
822	0.33867	0.57852		1.50852	0.261	0.76162
821	0.33908	0.57991		1.51035	0.26228	0.76714
820	0.33927	0.58001		1.5122	0.26322	0.76929
819	0.33957	0.58044		1.51404	0.26432	0.7723
818	0.33918	0.58051		1.51589	0.26436	0.77439
817	0.33938	0.57994		1.51775	0.26531	0.77475
816	0.33982	0.58011		1.51961	0.26666	0.77712
815	0.33946	0.58057		1.52147	0.26675	0.78026
814	0.33874	0.58083		1.52334	0.26628	0.78288
813	0.33907	0.58031		1.52522	0.26746	0.7834
812	0.33918	0.5798		1.52709	0.26828	0.78394
811	0.33865	0.57814		1.52898	0.26811	0.78139
810	0.33933	0.58039		1.53086	0.26985	0.78942
809	0.33881	0.58156		1.53276	0.26969	0.79457
808	0.33855	0.58166		1.53465	0.26994	0.79681
807	0.34014	0.58267		1.53656	0.27316	0.80157
806	0.33967	0.5835		1.53846	0.27308	0.80586
805	0.33941	0.58286		1.54037	0.27334	0.80608
804	0.33927	0.58289		1.54229	0.2738	0.80818
803	0.33856	0.58119		1.54421	0.27333	0.80547
802	0.33916	0.58323		1.54613	0.27497	0.81315
801	0.33943	0.58268		1.54806	0.2761	0.81365
800	0.33833	0.58439		1.55	0.275	0.82047
799	0.33843	0.58759		1.55194	0.27586	0.83158
798	0.33886	0.58635		1.55388	0.27726	0.83013
797	0.33979	0.58686		1.55583	0.27949	0.83367
796	0.34076	0.5869		1.55779	0.28179	0.83589
795	0.33864	0.58848		1.55975	0.27899	0.8425
794	0.33942	0.5883		1.56171	0.28098	0.84412
793	0.33883	0.58724		1.56368	0.28071	0.8432
792	0.34006	0.58879		1.56566	0.28348	0.84978
791	0.33919	0.58895		1.56764	0.28273	0.8524
790	0.33862	0.58747		1.56962	0.2825	0.85029
789	0.34005	0.58862		1.57161	0.28561	0.85577
788	0.33897	0.58974		1.5736	0.28452	0.86122
787	0.33997	0.58817		1.5756	0.28692	0.85882
786	0.33958	0.59152		1.57761	0.28701	0.87085
785	0.34072	0.58962		1.57962	0.28966	0.86747
784	0.339	0.58995		1.58163	0.28748	0.87065
783	0.34076	0.59157		1.58365	0.29122	0.87767
782	0.33932	0.59021		1.58568	0.28949	0.87586
781	0.34006	0.59193		1.58771	0.2915	0.88326
780	0.34026	0.5909		1.58974	0.29259	0.88244
779	0.33901	0.59246		1.59178	0.29121	0.88938
778	0.33987	0.59355		1.59383	0.29343	0.89495
777	0.3394	0.59269		1.59588	0.29338	0.89466
776	0.33988	0.59379		1.59794	0.29496	0.90031
775	0.33935	0.59378		1.6	0.29481	0.90259
774	0.34051	0.59361		1.60207	0.29759	0.9044
773	0.33939	0.595		1.60414	0.29641	0.911
772	0.34084	0.59427		1.60622	0.29972	0.91113
771	0.34064	0.59464		1.6083	0.30015	0.91463
770	0.34014	0.59583		1.61039	0.30005	0.92067
769	0.34071	0.59593		1.61248	0.30183	0.92339
768	0.33965	0.59538		1.61458	0.30073	0.92408
767	0.33999	0.59632		1.61669	0.30213	0.92942
766	0.34037	0.59606		1.6188	0.30359	0.93104
765	0.33962	0.59703		1.62092	0.30304	0.93651
764	0.34091	0.59712		1.62304	0.30615	0.93925
763	0.34032	0.59943		1.62516	0.30589	0.94902
762	0.34041	0.59897		1.6273	0.30687	0.95006
761	0.34059	0.59855		1.62943	0.30799	0.95122
760	0.34097	0.59937		1.63158	0.30949	0.95633
759	0.34109	0.60014		1.63373	0.31053	0.9613
758	0.34132	0.60032		1.63588	0.31177	0.96441
757	0.34155	0.60123		1.63804	0.31302	0.9699
756	0.34187	0.60169		1.64021	0.31442	0.97396
755	0.34071	0.60296		1.64238	0.31313	0.98067
754	0.34045	0.60168		1.64456	0.31349	0.97911
753	0.34112	0.60189		1.64675	0.31554	0.98241
752	0.34144	0.60249		1.64894	0.31699	0.98698
751	0.34169	0.60412		1.65113	0.31829	0.99496
750	0.34132	0.60512		1.65333	0.31846	1.00093
749	0.34147	0.60464		1.65554	0.31959	1.00202
748	0.3416	0.60574		1.65775	0.32068	1.00835
747	0.34129	0.60598		1.65997	0.32095	1.01187
746	0.34271	0.60523		1.6622	0.32451	1.01206
745	0.34183	0.60628		1.66443	0.3237	1.01829
744	0.34302	0.60658		1.66667	0.32684	1.02207
743	0.34229	0.60817		1.66891	0.32632	1.0302
742	0.34188	0.60796		1.67116	0.32642	1.03225
741	0.34135	0.60828		1.67341	0.32629	1.03613
740	0.34169	0.60931		1.67568	0.32783	1.04246
739	0.34271	0.60932		1.67794	0.33068	1.0453
738	0.34267	0.60997		1.68022	0.3315	1.05039
737	0.34157	0.6111		1.6825	0.33027	1.05713
736	0.34251	0.61136		1.68478	0.333	1.06092
735	0.34347	0.61224		1.68707	0.33577	1.06688
734	0.34292	0.61213		1.68937	0.33562	1.0694
733	0.34279	0.61355		1.69168	0.33628	1.07728
732	0.34289	0.61438		1.69399	0.3374	1.08318
731	0.34223	0.61408		1.69631	0.33701	1.08508
730	0.34255	0.61477		1.69863	0.33856	1.09051
729	0.34286	0.6149		1.70096	0.3401	1.09396
728	0.34277	0.61644		1.7033	0.34087	1.10247
727	0.34387	0.61711		1.70564	0.344	1.1079
726	0.34361	0.61774		1.70799	0.34442	1.11323
725	0.34326	0.61853		1.71034	0.34468	1.11915
724	0.34335	0.61803		1.71271	0.34581	1.12042
723	0.34364	0.61929		1.71508	0.34736	1.12811
722	0.34397	0.62025		1.71745	0.34899	1.13477
721	0.34422	0.6209		1.71983	0.35046	1.14029
720	0.34393	0.62096		1.72222	0.35084	1.1437
719	0.34371	0.6229		1.72462	0.35137	1.15404
718	0.34423	0.62254		1.72702	0.35341	1.15592
717	0.34439	0.6235		1.72943	0.35474	1.16274
716	0.34377	0.62431		1.73184	0.35444	1.169
715	0.34493	0.62544		1.73427	0.35785	1.17654
714	0.34465	0.62592		1.73669	0.35827	1.18166
713	0.34568	0.6267		1.73913	0.36142	1.1879
712	0.34482	0.62782		1.74157	0.36063	1.19552
711	0.34484	0.62812		1.74402	0.36169	1.20001
710	0.34499	0.62856		1.74648	0.36303	1.20508
709	0.34475	0.63019		1.74894	0.36355	1.21478
708	0.3455	0.63183		1.75141	0.36616	1.22455
707	0.34525	0.63146		1.75389	0.36666	1.22658
706	0.34556	0.63157		1.75637	0.36837	1.23049
705	0.3456	0.63361		1.75887	0.36949	1.24196
704	0.34613	0.63361		1.76136	0.37169	1.2455
703	0.34553	0.63429		1.76387	0.37145	1.25172
702	0.34624	0.6357		1.76638	0.37404	1.26088
701	0.34571	0.63572		1.7689	0.37396	1.26455
700	0.34546	0.63689		1.77143	0.37449	1.27285
699	0.34623	0.63846		1.77396	0.37724	1.2828
698	0.34638	0.63887		1.7765	0.37865	1.28811
697	0.34637	0.63922		1.77905	0.37971	1.29325
696	0.34688	0.64012		1.78161	0.38194	1.30063
695	0.34682	0.64138		1.78417	0.3829	1.30949
694	0.34693	0.64259		1.78674	0.38425	1.31824
693	0.34743	0.64347		1.78932	0.38646	1.32566
692	0.34718	0.64424		1.79191	0.38703	1.33267
691	0.34731	0.64588		1.7945	0.38843	1.34336
690	0.3474	0.64649		1.7971	0.38976	1.34978
689	0.3469	0.64749		1.79971	0.38977	1.35793
688	0.34792	0.64815		1.80233	0.39321	1.36466
687	0.34802	0.64899		1.80495	0.39459	1.37216
686	0.34801	0.65037		1.80758	0.39571	1.38201
685	0.34772	0.6513		1.81022	0.39622	1.39003
684	0.34819	0.65149		1.81287	0.39844	1.39493
683	0.34834	0.65349		1.81552	0.39996	1.40761
682	0.34903	0.65373		1.81818	0.40272	1.41275
681	0.34892	0.65489		1.82085	0.40365	1.42195
680	0.34851	0.65604		1.82353	0.40388	1.43116
679	0.34882	0.65722		1.82622	0.40579	1.44054
678	0.34918	0.65849		1.82891	0.40784	1.45039
677	0.34932	0.65899		1.83161	0.40938	1.45688
676	0.34931	0.66069		1.83432	0.41055	1.46874
675	0.34901	0.66094		1.83704	0.41106	1.47421
674	0.34933	0.66271		1.83976	0.41303	1.48651
673	0.34953	0.66344		1.8425	0.41475	1.49421
672	0.35008	0.66509		1.84524	0.41729	1.50613
671	0.35005	0.66617		1.84799	0.41847	1.51552
670	0.35039	0.667		1.85075	0.42052	1.52386
669	0.35039	0.66762		1.85351	0.42179	1.53124
668	0.35061	0.66948		1.85629	0.42357	1.54442
667	0.35062	0.67034		1.85907	0.42488	1.55305
666	0.35078	0.67145		1.86186	0.42654	1.56285
665	0.35081	0.67291		1.86466	0.42789	1.57438
664	0.35107	0.6741		1.86747	0.42984	1.58472
663	0.35108	0.67524		1.87029	0.43115	1.59488
662	0.35157	0.67624		1.87311	0.43367	1.60448
661	0.3514	0.67692		1.87595	0.43454	1.61257
660	0.35169	0.67857		1.87879	0.4366	1.62532
659	0.35191	0.67985		1.88164	0.43848	1.63645
658	0.35178	0.68091		1.8845	0.43948	1.64652
657	0.35192	0.68175		1.88737	0.44117	1.65564
656	0.3519	0.68338		1.89024	0.44245	1.66862
655	0.35194	0.68451		1.89313	0.44391	1.67925
654	0.35239	0.68534		1.89602	0.4464	1.68851
653	0.35222	0.68693		1.89893	0.44734	1.70152
652	0.35301	0.68758		1.90184	0.45073	1.71001
651	0.3529	0.68908		1.90476	0.45185	1.72276
650	0.3529	0.69052		1.90769	0.45324	1.7353
649	0.35319	0.69231		1.91063	0.45538	1.74967
648	0.35361	0.69346		1.91358	0.45786	1.7609
647	0.35338	0.6946		1.91654	0.4587	1.77215
646	0.35356	0.69554		1.9195	0.46058	1.78245
645	0.35343	0.69712		1.92248	0.46166	1.79612
644	0.35385	0.69803		1.92547	0.46422	1.80644
643	0.35401	0.6995		1.92846	0.46608	1.81971
642	0.35407	0.70111		1.93146	0.46767	1.83379
641	0.35417	0.70159		1.93448	0.4694	1.84202
640	0.3544	0.703		1.9375	0.47148	1.85521
639	0.3546	0.70419		1.94053	0.4735	1.86734
638	0.35475	0.70588		1.94357	0.47538	1.88219
637	0.35454	0.70713		1.94662	0.47632	1.89478
636	0.35488	0.70873		1.94969	0.47874	1.90935
635	0.35467	0.7096		1.95276	0.47968	1.9201
634	0.35517	0.71001		1.95584	0.48254	1.92839
633	0.35525	0.71169		1.95893	0.48428	1.94367
632	0.35548	0.71328		1.96203	0.48646	1.95854
631	0.35535	0.71459		1.96513	0.48764	1.97199
630	0.35543	0.71583		1.96825	0.48942	1.98511
629	0.35582	0.71728		1.97138	0.49203	1.9995
628	0.35589	0.71835		1.97452	0.4938	2.01187
627	0.3563	0.7197		1.97767	0.49653	2.02589
626	0.35593	0.72079		1.98083	0.49708	2.03853
625	0.35657	0.72174		1.984	0.50046	2.05041
624	0.35662	0.72362		1.98718	0.50221	2.06771
623	0.35633	0.72464		1.99037	0.50301	2.08023
622	0.35641	0.72613		1.99357	0.50486	2.09549
621	0.35645	0.72719		1.99678	0.50658	2.10842
620	0.35678	0.72899		2	0.50918	2.12573
619	0.35689	0.72963		2.00323	0.51114	2.13632
618	0.35703	0.73092		2.00647	0.51319	2.15083
617	0.35711	0.73201		2.00972	0.51507	2.16423
616	0.35734	0.73347		2.01299	0.51742	2.17995
615	0.35763	0.73509		2.01626	0.51995	2.19671
614	0.35767	0.73601		2.01954	0.52177	2.20943
613	0.35806	0.73759		2.02284	0.52459	2.22615
612	0.35768	0.73897		2.02614	0.52521	2.24178
611	0.35854	0.73989		2.02946	0.52946	2.25473
610	0.35848	0.74117		2.03279	0.53103	2.26994
609	0.35879	0.74249		2.03612	0.5337	2.28553
608	0.35842	0.74419		2.03947	0.53433	2.30358
607	0.3589	0.74544		2.04283	0.53755	2.31892
606	0.35905	0.74671		2.0462	0.53976	2.33457
605	0.35928	0.74769		2.04959	0.54225	2.34839
604	0.35931	0.74912		2.05298	0.54412	2.36521
603	0.35932	0.7502		2.05638	0.54598	2.37991
602	0.35942	0.75143		2.0598	0.5481	2.3957
601	0.35948	0.75337		2.06323	0.5501	2.41606
600	0.35978	0.75464		2.06667	0.55285	2.4323
599	0.35944	0.75621		2.07012	0.55365	2.45059
598	0.35964	0.75727		2.07358	0.55612	2.4657
597	0.35968	0.75913		2.07705	0.5581	2.48615
596	0.35972	0.76041		2.08054	0.56012	2.50291
595	0.35993	0.76111		2.08403	0.56267	2.51595
594	0.3604	0.76292		2.08754	0.56602	2.53648
593	0.36029	0.76432		2.09106	0.56759	2.55436
592	0.36035	0.76565		2.09459	0.56969	2.57195
591	0.36034	0.76725		2.09814	0.5716	2.59145
590	0.36026	0.76834		2.10169	0.57328	2.60762
589	0.36097	0.7695		2.10526	0.57749	2.62441
588	0.36077	0.77072		2.10884	0.57883	2.64166
587	0.36129	0.77212		2.11244	0.58248	2.66036
586	0.36122	0.77414		2.11604	0.58425	2.68339
585	0.36137	0.7755		2.11966	0.58671	2.70204
584	0.36134	0.77693		2.12329	0.58863	2.72132
583	0.36147	0.77815		2.12693	0.59109	2.73928
582	0.36153	0.77931		2.13058	0.5933	2.75686
581	0.36176	0.78157		2.13425	0.59612	2.78242
580	0.36179	0.78265		2.13793	0.59828	2.79979
579	0.36219	0.78424		2.14162	0.60167	2.8209
578	0.3619	0.78528		2.14533	0.6028	2.83819
577	0.3615	0.78733		2.14905	0.60354	2.86291
576	0.36235	0.78868		2.15278	0.60849	2.88268
575	0.3622	0.7902		2.15652	0.61012	2.90387
574	0.36326	0.79215		2.16028	0.61584	2.92842
573	0.36312	0.7935		2.16405	0.61751	2.9487
572	0.36292	0.79561		2.16783	0.61896	2.97479
571	0.36303	0.79716		2.17163	0.62153	2.99682
570	0.36333	0.79847		2.17544	0.62474	3.01725
569	0.36369	0.80012		2.17926	0.62819	3.04036
568	0.36327	0.80144		2.1831	0.62895	3.0612
567	0.36312	0.80221		2.18695	0.63064	3.07789
566	0.36345	0.80437		2.19081	0.63402	3.1054
565	0.36423	0.80642		2.19469	0.63899	3.13238
564	0.36416	0.80799		2.19858	0.64102	3.15569
563	0.36421	0.80947		2.20249	0.64347	3.17855
562	0.36444	0.81118		2.20641	0.64659	3.20334
561	0.3646	0.81316		2.21034	0.64947	3.23051
560	0.36464	0.81506		2.21429	0.65193	3.25719
559	0.36482	0.81643		2.21825	0.65491	3.27991
558	0.36511	0.81811		2.22222	0.65829	3.30522
557	0.36488	0.81941		2.22621	0.65984	3.32765
556	0.36544	0.8214		2.23022	0.66425	3.35589
555	0.36557	0.82335		2.23423	0.66712	3.38398
554	0.36541	0.82487		2.23827	0.66894	3.40879
553	0.36571	0.8261		2.24231	0.67246	3.43129
552	0.36563	0.82786		2.24638	0.67459	3.45839
551	0.36582	0.82914		2.25045	0.67775	3.48178
550	0.36622	0.83122		2.25455	0.68172	3.51192
549	0.36618	0.83375		2.25865	0.68404	3.54629
548	0.36608	0.83473		2.26277	0.68618	3.56758
547	0.36666	0.83673		2.26691	0.69085	3.59779
546	0.36681	0.83889		2.27106	0.69398	3.62971
545	0.36681	0.84005		2.27523	0.69652	3.65312
544	0.36698	0.84268		2.27941	0.69971	3.68951
543	0.36728	0.84349		2.28361	0.70345	3.71027
542	0.36756	0.84574		2.28782	0.70715	3.74386
541	0.36733	0.84763		2.29205	0.70887	3.77456
540	0.36771	0.84877		2.2963	0.71295	3.79874
539	0.36753	0.85118		2.30056	0.71493	3.83452
538	0.36772	0.85308		2.30483	0.7183	3.86601
537	0.36835	0.85426		2.30912	0.72346	3.89113
536	0.36843	0.85655		2.31343	0.7265	3.92664
535	0.36838	0.85737		2.31776	0.72901	3.94885
534	0.36889	0.85962		2.3221	0.73377	3.98453
533	0.36878	0.86123		2.32645	0.73609	4.01448
532	0.3689	0.86262		2.33083	0.73932	4.04258
531	0.36888	0.86432		2.33522	0.74205	4.07381
530	0.36924	0.86664		2.33962	0.74629	4.11116
529	0.36944	0.86827		2.34405	0.74991	4.14227
528	0.36964	0.87021		2.34848	0.7536	4.17664
527	0.37	0.87184		2.35294	0.75792	4.20819
526	0.36977	0.87326		2.35741	0.75986	4.23801
525	0.37009	0.87551		2.3619	0.76408	4.27607
524	0.37007	0.87739		2.36641	0.76691	4.31084
523	0.37003	0.87901		2.37094	0.7697	4.34341
522	0.37063	0.87997		2.37548	0.77514	4.36955
521	0.37099	0.88227		2.38004	0.77963	4.40931
520	0.37054	0.8839		2.38462	0.78073	4.44265
519	0.37053	0.88631		2.38921	0.78369	4.48419
518	0.37119	0.88735		2.39382	0.78956	4.51207
517	0.37109	0.88976		2.39845	0.79218	4.55413
516	0.37121	0.89156		2.4031	0.79575	4.59038
515	0.37137	0.89257		2.40777	0.79956	4.61866
514	0.37133	0.89416		2.41245	0.8025	4.65321
513	0.37162	0.89573		2.41715	0.80688	4.6877
512	0.37151	0.89728		2.42188	0.80956	4.72241
511	0.37221	0.89917		2.42661	0.81581	4.76089
510	0.37219	0.9013		2.43137	0.81889	4.80223
509	0.37252	0.90238		2.43615	0.82356	4.83263
508	0.3726	0.90488		2.44094	0.8272	4.8786
507	0.37295	0.90628		2.44576	0.83201	4.91309
506	0.37256	0.90849		2.45059	0.83356	4.95658
505	0.37291	0.90979		2.45545	0.83844	4.99046
504	0.37293	0.91209		2.46032	0.84183	5.03572
503	0.37321	0.91303		2.46521	0.8465	5.06619
502	0.37331	0.91499		2.47012	0.85031	5.10821
[truncated: 302 more rows]

## Sheet: Fig. 3b(left)
Binding energy (eV)	Intensity (a. u.)
17.7	5957190
17.65	5912150
17.6	5878040
17.55	5836740
17.5	5815920
17.45	5761970
17.4	5735050
17.35	5682460
17.3	5650410
17.25	5612320
17.2	5585180
17.15	5549510
17.1	5494000
17.05	5463600
17	5435510
16.95	5410910
16.9	5395730
16.85	5370490
16.8	5331870
16.75	5324170
16.7	5311700
16.65	5292720
16.6	5295860
16.55	5310640
16.5	5291010
16.45	5308160
16.4	5320400
16.35	5340320
16.3	5368140
16.25	5424910
16.2	5467900
16.15	5495130
16.1	5569850
16.05	5609590
16	5673320
15.95	5761420
15.9	5822760
15.85	5900990
15.8	5997740
15.75	6075420
15.7	6183840
15.65	6253340
15.6	6343390
15.55	6412550
15.5	6505760
15.45	6575310
15.4	6634800
15.35	6696020
15.3	6746180
15.25	6801940
15.2	6856200
15.15	6897680
15.1	6915940
15.05	6955680
15	6976200
14.95	6988510
14.9	7022300
14.85	6985780
14.8	6985070
14.75	6992060
14.7	6980720
14.65	6963420
14.6	6948080
14.55	6924980
14.5	6897200
14.45	6889750
14.4	6852750
14.35	6833050
14.3	6804880
14.25	6804030
14.2	6770010
14.15	6773480
14.1	6733340
14.05	6718430
14	6714050
13.95	6682560
13.9	6703430
13.85	6697720
13.8	6717780
13.75	6708530
13.7	6720090
13.65	6739720
13.6	6761070
13.55	6787810
13.5	6801140
13.45	6852510
13.4	6909870
13.35	6934020
13.3	6991570
13.25	7023820
13.2	7049920
13.15	7112670
13.1	7141330
13.05	7180290
13	7215960
12.95	7264790
12.9	7285260
12.85	7321170
12.8	7325270
12.75	7348830
12.7	7372880
12.65	7367950
12.6	7372650
12.55	7366440
12.5	7383200
12.45	7390760
12.4	7345810
12.35	7356760
12.3	7364720
12.25	7343860
12.2	7331270
12.15	7352650
12.1	7335800
12.05	7337850
12	7363200
11.95	7380510
11.9	7412430
11.85	7424960
11.8	7449210
11.75	7495490
11.7	7552730
11.65	7593560
11.6	7655120
11.55	7703840
11.5	7780950
11.45	7869710
11.4	7951150
11.35	8023250
11.3	8122970
11.25	8198200
11.2	8293840
11.15	8410940
11.1	8503060
11.05	8587380
11	8667230
10.95	8775380
10.9	8868810
10.85	8946560
10.8	9034410
10.75	9099860
10.7	9167190
10.65	9204900
10.6	9242660
10.55	9281660
10.5	9309200
10.45	9311730
10.4	9312340
10.35	9321180
10.3	9279570
10.25	9262160
10.2	9199760
10.15	9166810
10.1	9088120
10.05	9037290
10	8958610
9.95	8940390
9.9	8856650
9.85	8832350
9.8	8791760
9.75	8772660
9.7	8749240
9.65	8749160
9.6	8794180
9.55	8831880
9.5	8868200
9.45	8923590
9.4	9014550
9.35	9121770
9.3	9179210
9.25	9310020
9.2	9434450
9.15	9551140
9.1	9680610
9.05	9822940
9	9975500
8.95	10116300
8.9	10262000
8.85	10388900
8.8	10530300
8.75	10673200
8.7	10827700
8.65	10953900
8.6	11093600
8.55	11234000
8.5	11360100
8.45	11495900
8.4	11624500
8.35	11756400
8.3	11885400
8.25	11999800
8.2	12162700
8.15	12289300
8.1	12444500
8.05	12585600
8	12755500
7.95	12881600
7.9	13063700
7.85	13223800
7.8	13402700
7.75	13561400
7.7	13754500
7.65	13943700
7.6	14114800
7.55	14309700
7.5	14498000
7.45	14672700
7.4	14875800
7.35	15027700
7.3	15207000
7.25	15355500
7.2	15502800
7.15	15665300
7.1	15773100
7.05	15873700
7	15961900
6.95	16062900
6.9	16116400
6.85	16121800
6.8	16115100
6.75	16088400
6.7	16010600
6.65	15915900
6.6	15826200
6.55	15671000
6.5	15499300
6.45	15306000
6.4	15073700
6.35	14788600
6.3	14504100
6.25	14195900
6.2	13845300
6.15	13529000
6.1	13150400
6.05	12764700
6	12381800
5.95	11980700
5.9	11615100
5.85	11209500
5.8	10797300
5.75	10409400
5.7	10057500
5.65	9696460
5.6	9372580
5.55	9023110
5.5	8710750
5.45	8409080
5.4	8121310
5.35	7831840
5.3	7565180
5.25	7308110
5.2	7060470
5.15	6790980
5.1	6555390
5.05	6325980
5	6068660
4.95	5856850
4.9	5598920
4.85	5368530
4.8	5139020
4.75	4897410
4.7	4676130
4.65	4443930
4.6	4198830
4.55	3973540
4.5	3754810
4.45	3528910
4.4	3317850
4.35	3126440
4.3	2933430
4.25	2750700
4.2	2576440
4.15	2427450
4.1	2285000
4.05	2143520
4	2025920
3.95	1913620
3.9	1824600
3.85	1746100
3.8	1681200
3.75	1617970
3.7	1575760
3.65	1538070
3.6	1500200
3.55	1472960
3.5	1455450
3.45	1438680
3.4	1430440
3.35	1419400
3.3	1410410
3.25	1408840
3.2	1404090
3.15	1392010
3.1	1377360
3.05	1379060
3	1362130
2.95	1337330
2.9	1306620
2.85	1272100
2.8	1236500
2.75	1196120
2.7	1142480
2.65	1078820
2.6	1016590
2.55	951519
2.5	886570
2.45	827473
2.4	756766
2.35	704719
2.3	650267
2.25	616985
2.2	571697
2.15	537999
2.1	509133
2.05	486041
2	465524
1.95	441814
1.9	427827
1.85	405351
1.8	385209
1.75	378598
1.7	356746
1.65	347035
1.6	328235
1.55	315106
1.5	297352
1.45	287435
1.4	278767
1.35	266375
1.3	255457
1.25	242737
1.2	233274
1.15	221592
1.1	212668
1.05	201994
1	190339
0.95	179104
0.9	170446
0.85	158075
0.8	146059
0.75	134131
0.7	125452
0.65	113382
0.6	106788
0.55	98393
0.5	88653
0.45	78838
0.4	73770
0.35	68739
0.3	64387
0.25	57924
0.2	54061
0.15	48781
0.1	46578
0.05	43908
0	42608
-0.05	41228
-0.1	41507
-0.15	40381
-0.2	40590
-0.25	39103
-0.3	39611
-0.35	38891
-0.4	39895
-0.45	40059
-0.5	38627
-0.55	38464
-0.6	38400
-0.65	37724
-0.7	37568
-0.75	38642
-0.8	38340
-0.85	39185
-0.9	37055
-0.95	38962
-1	37672
-1.05	38497
-1.1	36272
-1.15	36263
-1.2	37441
-1.25	36601
-1.3	36491
-1.35	37235
-1.4	36772
-1.45	35473
-1.5	35590
-1.55	34796
-1.6	34763
-1.65	34848
-1.7	35897
-1.75	34341
-1.8	35250
-1.85	34765
-1.9	33561
-1.95	35061
-2	34395
-2.05	35629
-2.1	33959
-2.15	33678
-2.2	34016
-2.25	34046
-2.3	33892

[truncated: 72 more sheets: Fig. 3b(right), Fig. 3d, Fig. 3e, Fig. 3f, Fig. 3g (left), Fig. 3g (right), Fig. 3h, Fig. 3i, Fig. 4a, Fig. 4b, Fig. 4c, Fig. 4d, Fig. 4e, Fig. 4f, Fig. 4g, Fig. 4h, Supplementary Figure 1b, Supplementary Figure 5a, Supplementary Figure 6, Supplementary Figure 16i …]
